# Supplementary material for: Alzheimer’s disease associated AKAP9 I2558M mutation alters posttranslational modification and interactome of tau and cellular functions in CRISPR‐edited human neuronal cells
Source: Aging Cell. 2022 May 14;21(6):e13617. doi: 10.1111/acel.13617 (PMC9197405; doi:10.1111/acel.13617)
Supplement: Supplementary file 2 — Table S1‐S5 [file ACEL-21-e13617-s004.xlsx]

## Sheet: Supplemetary table 1
Supplementary table 1. Total identified proteins from tau interactome of AKAP9 WT and AKAP9 I2558M cell lines by mass spectrometry
#	Visible?	Identified Proteins	Accession Number	Alternate ID	Molecular Weight	AKAP9 I2558M-1	AKAP9 I2558M-2	AKAP9 I2558M-3	AKAP9 I2558M-4	AKAP9 I2558M-5	AKAP9 WT-1	AKAP9 WT-2	AKAP9 WT-3	AKAP9 WT-4	AKAP9 WT-5	mIgG-1	mIgG-2	mIgG-3
1	TRUE	Alcohol dehydrogenase 1 OS=Saccharomyces cerevisiae (strain ATCC 204508 / S288c) GN=ADH1 PE=1 SV=5	P00330	ADH1_YEAST	37 kDa	4896600000	6930800000	5427000000	7311100000	3279600000	6870500000	7902800000	7556200000	5940000000	6541900000	5968100000	8308500000	9188800000
2	TRUE	Cluster of Keratin, type II cytoskeletal 2 epidermal OS=Homo sapiens OX=9606 GN=KRT2 PE=1 SV=2 (sp|P35908|K22E_HUMAN)	P35908	K22E_HUMAN [16]	65 kDa	23169000	17840000	6655600	25828000	186610000	17418000	27823000	51684000	6479400	16055000	19413000	16537000	32690000
3	TRUE	Cluster of Actin, cytoplasmic 1 OS=Homo sapiens OX=9606 GN=ACTB PE=1 SV=1 (sp|P60709|ACTB_HUMAN)	P60709	ACTB_HUMAN [8]	42 kDa	356040000	382880000	438970000	449960000	919660000	196450000	283590000	269720000	482360000	173860000	47965000	43991000	58604000
4	TRUE	Cluster of Keratin, type I cytoskeletal 10 OS=Homo sapiens OX=9606 GN=KRT10 PE=1 SV=6 (sp|P13645|K1C10_HUMAN)	P13645	K1C10_HUMAN [17]	59 kDa	63259000	42773000	29109000	93541000	604280000	27855000	69129000	73151000	47011000	32143000	43192000	92677000	90472000
5	TRUE	Keratin, type II cytoskeletal 1 OS=Homo sapiens OX=9606 GN=KRT1 PE=1 SV=6	P04264	K2C1_HUMAN	66 kDa	155710000	96374000	34105000	200560000	1005000000	153290000	193970000	104950000	58339000	79620000	438000000	62064000	83969000
6	TRUE	Cluster of ATP51A	ATP51A [2]		54 kDa	70837000	156770000	175630000	141430000	76272000	26005000	63578000	35149000	108180000	49249000	52034000	49257000	46327000
7	TRUE	Keratin, type I cytoskeletal 9 OS=Homo sapiens OX=9606 GN=KRT9 PE=1 SV=3	P35527	K1C9_HUMAN	62 kDa	57072000	58039000	11599000	104480000	34865000	128810000	75584000	23220000	5675500	34109000	334890000	72055000	39321000
8	TRUE	Peptidyl-prolyl cis-trans isomerase B OS=Homo sapiens OX=9606 GN=PPIB PE=1 SV=2	P23284	PPIB_HUMAN	24 kDa	278360000	258230000	157450000	403540000	145690000	121390000	103430000	45330000	365440000	149790000	120060000	77966000	128690000
9	TRUE	Endoplasmic reticulum chaperone BiP OS=Homo sapiens OX=9606 GN=HSPA5 PE=1 SV=2	P11021	BIP_HUMAN	72 kDa	9236000	20404000	20222000	24873000	26959000	2969400	4060800	2228400	12611000	3017700	21006000	16371000	18204000
10	TRUE	sp|P23456|Trypsin	P23456	Trypsin	24 kDa	7414300000	3984300000	5916900000	5440000000	3511200000	8101800000	5323400000	7101500000	5171200000	7831200000	8192000000	3671500000	4554700000
11	TRUE	ATP synthase subunit beta, mitochondrial OS=Homo sapiens OX=9606 GN=ATP5F1B PE=1 SV=3	P06576	ATPB_HUMAN	57 kDa	32973000	24779000	39997000	31069000	50296000	12660000	21001000	14045000	17785000	9176600	38452000	32001000	40005000
12	TRUE	Serum albumin OS=Bos taurus GN=ALB PE=1 SV=4	P02769	ALBU_BOVIN	69 kDa	4312700	10906000	8984900	9459600	4278600	10006000	24460000	33561000	16774000	13655000	5786500	5739200	14213000
13	TRUE	Cluster of ADP/ATP translocase 2 OS=Homo sapiens OX=9606 GN=SLC25A5 PE=1 SV=7 (sp|P05141|ADT2_HUMAN)	P05141	ADT2_HUMAN [4]	33 kDa	19961000	26814000	19504000	33730000	15703000	4979100	11909000	7018700	20060000	9317400	10002000	9444300	9478400
14	TRUE	Cluster of Elongation factor 1-alpha 1 OS=Homo sapiens OX=9606 GN=EEF1A1 PE=1 SV=1 (sp|P68104|EF1A1_HUMAN)	P68104	EF1A1_HUMAN [2]	50 kDa	112300000	152840000	78008000	58541000	165500000	28462000	17134000	27632000	56226000	34118000	15903000	64073000	47254000
15	TRUE	Cluster of Isoform Tau-G of Microtubule-associated protein tau OS=Homo sapiens OX=9606 GN=MAPT (sp|P10636-9|TAU_HUMAN)	P10636-9	TAU_HUMAN [4]	81 kDa	53054000	37282000	32693000	18881000	273490000	1	1	1624300	1	1	1	1	1
15.1	TRUE	Isoform Tau-G of Microtubule-associated protein tau OS=Homo sapiens OX=9606 GN=MAPT	P10636-9	TAU_HUMAN	81 kDa	31283000	21044000	18204000	11360000	152800000	1	1	254610	1	1	196300	1	1
15.2	TRUE	Isoform Tau-D of Microtubule-associated protein tau OS=Homo sapiens OX=9606 GN=MAPT	P10636-6	TAU_HUMAN	40 kDa	65964000	44012000	39905000	24003000	328270000	1	1	509230	1	1	392600	1	1
15.3	TRUE	Isoform Tau-E of Microtubule-associated protein tau OS=Homo sapiens OX=9606 GN=MAPT	P10636-7	TAU_HUMAN	43 kDa	61376000	41666000	35212000	21773000	288450000	1	1	383970	1	1	1	1	1
15.4	TRUE	Isoform Tau-A of Microtubule-associated protein tau OS=Homo sapiens OX=9606 GN=MAPT	P10636-3	TAU_HUMAN	33 kDa	53594000	42407000	37546000	24006000	324450000	588660	1525100	2379100	899150	966580	1	1	363530
16	TRUE	Cluster of Prohibitin-2 OS=Homo sapiens OX=9606 GN=PHB2 PE=1 SV=2 (sp|Q99623|PHB2_HUMAN)	Q99623	PHB2_HUMAN [2]	33 kDa	30037000	72959000	55891000	74570000	70497000	16225000	45478000	24081000	103960000	25065000	12930000	12523000	18726000
17	TRUE	Cytoskeleton-associated protein 4 OS=Homo sapiens OX=9606 GN=CKAP4 PE=1 SV=2	Q07065	CKAP4_HUMAN	66 kDa	1702500	7304800	4610700	6711000	30956000	114850	408520	393290	8578000	704300	1042400	425060	752850
18	TRUE	Cluster of Heat shock cognate 71 kDa protein OS=Homo sapiens OX=9606 GN=HSPA8 PE=1 SV=1 (sp|P11142|HSP7C_HUMAN)	P11142	HSP7C_HUMAN [2]	71 kDa	15668000	16246000	11102000	7694600	32044000	528210	1068100	1253900	4977700	1484200	5175100	4114600	3911300
19	TRUE	Cluster of Isoform 2 of Glyceraldehyde-3-phosphate dehydrogenase OS=Homo sapiens OX=9606 GN=GAPDH (sp|P04406-2|G3P_HUMAN)	P04406-2	G3P_HUMAN [2]	32 kDa	155600000	67230000	63135000	28692000	174970000	16203000	25512000	20252000	48088000	26214000	27640000	17752000	17793000
20	TRUE	60 kDa heat shock protein, mitochondrial OS=Homo sapiens OX=9606 GN=HSPD1 PE=1 SV=2	P10809	CH60_HUMAN	61 kDa	2282300	10988000	11145000	7097800	2123900	11431000	12199000	4402300	30848000	12243000	5431300	4813200	6237800
21	TRUE	Cluster of Very long-chain specific acyl-CoA dehydrogenase, mitochondrial OS=Homo sapiens OX=9606 GN=ACADVL PE=1 SV=1 (sp|P49748|ACADV_HUMAN)	P49748	ACADV_HUMAN [2]	70 kDa	7740700	10303000	8287900	7647200	15161000	278270	7553800	1389400	3669800	1257600	2369400	1739500	2363300
22	TRUE	Protein-glutamine gamma-glutamyltransferase 2 OS=Homo sapiens OX=9606 GN=TGM2 PE=1 SV=2	P21980	TGM2_HUMAN	77 kDa	14094000	7829000	4421900	3684100	67947000	1767400	5450800	5762400	19300000	5409000	1	1	1
23	TRUE	Cluster of 40S ribosomal protein S3 OS=Homo sapiens OX=9606 GN=RPS3 PE=1 SV=2 (sp|P23396|RS3_HUMAN)	P23396	RS3_HUMAN [2]	27 kDa	21958000	19918000	15897000	14221000	80007000	5230500	8903500	8940000	28304000	6802000	5914900	4091500	6049100
24	TRUE	Malate dehydrogenase, mitochondrial OS=Homo sapiens OX=9606 GN=MDH2 PE=1 SV=3	P40926	MDHM_HUMAN	36 kDa	6589600	8689900	7550600	6071700	17881000	12740000	30160000	8859300	16305000	7612900	7447900	7962500	10838000
25	TRUE	Cluster of Heat shock protein HSP 90-beta OS=Homo sapiens OX=9606 GN=HSP90AB1 PE=1 SV=4 (sp|P08238|HS90B_HUMAN)	P08238	HS90B_HUMAN [8]	83 kDa	750010	5927500	2347900	1372700	3436700	394700	1	1	2406000	1649300	4008800	3996900	4170300
26	TRUE	Trifunctional enzyme subunit alpha, mitochondrial OS=Homo sapiens OX=9606 GN=HADHA PE=1 SV=2	P40939	ECHA_HUMAN	83 kDa	6121800	6166800	6371900	5716100	5361100	370480	612690	401220	6612500	901790	2810600	2828500	3713600
27	TRUE	Nucleolin OS=Homo sapiens OX=9606 GN=NCL PE=1 SV=3	P19338	NUCL_HUMAN	77 kDa	11897000	7320300	12280000	3884700	9318900	3483600	3061700	3239300	15215000	6914800	2788100	2522600	2853800
28	TRUE	Isocitrate dehydrogenase [NADP], mitochondrial OS=Homo sapiens OX=9606 GN=IDH2 PE=1 SV=2	P48735	IDHP_HUMAN	51 kDa	3600100	6748200	7432200	3891800	12168000	1689100	4982700	3783100	21611000	4274200	1253200	1443400	469770
29	TRUE	40S ribosomal protein S19 OS=Homo sapiens OX=9606 GN=RPS19 PE=1 SV=2	P39019	RS19_HUMAN	16 kDa	140880000	143980000	68684000	34084000	247240000	38365000	56058000	64941000	163400000	75775000	38760000	27452000	31747000
30	TRUE	Cluster of Serum albumin OS=Homo sapiens OX=9606 GN=ALB PE=1 SV=2 (sp|P02768|ALBU_HUMAN)	P02768	ALBU_HUMAN [2]	69 kDa	1755700	416010	1	2107100	1	1	4854700	1	1	1	26642000	24791000	41050000
31	TRUE	Prohibitin OS=Homo sapiens OX=9606 GN=PHB PE=1 SV=1	P35232	PHB_HUMAN	30 kDa	50116000	117650000	85071000	140150000	90708000	26974000	77205000	54429000	135210000	49289000	45280000	37614000	45806000
32	TRUE	Sideroflexin-1 OS=Homo sapiens OX=9606 GN=SFXN1 PE=1 SV=4	Q9H9B4	SFXN1_HUMAN	36 kDa	6027400	13457000	15724000	9294500	13562000	5392500	17211000	8818700	42482000	8500000	364880	347920	209670
33	TRUE	Isoform LCRMP-4 of Dihydropyrimidinase-related protein 3 OS=Homo sapiens OX=9606 GN=DPYSL3	Q14195-2	DPYL3_HUMAN	74 kDa	7919200	13096000	9423300	6398600	14803000	1	1	1	287400	1	6366600	4413200	5704700
34	TRUE	Cluster of Tubulin beta chain OS=Homo sapiens OX=9606 GN=TUBB PE=1 SV=2 (sp|P07437|TBB5_HUMAN)	P07437	TBB5_HUMAN [8]	50 kDa	13077000	12285000	11962000	11569000	37781000	1	1	1	2852700	1	1885500	3621100	7501800
35	TRUE	Heterogeneous nuclear ribonucleoproteins A2/B1 OS=Homo sapiens OX=9606 GN=HNRNPA2B1 PE=1 SV=2	P22626	ROA2_HUMAN	37 kDa	9585300	16366000	11162000	3646200	13727000	7681000	4421000	2695800	28175000	14120000	9571700	10215000	7221900
36	TRUE	60S ribosomal protein L12 OS=Homo sapiens OX=9606 GN=RPL12 PE=1 SV=1	P30050	RL12_HUMAN	18 kDa	222780000	263810000	156860000	93848000	224320000	93311000	168490000	130320000	175470000	112690000	24564000	20859000	22943000
37	TRUE	Cluster of Peroxisomal multifunctional enzyme type 2 OS=Homo sapiens OX=9606 GN=HSD17B4 PE=1 SV=3 (sp|P51659|DHB4_HUMAN)	P51659	DHB4_HUMAN [2]	80 kDa	2875200	3534000	3130600	4097300	3861800	787510	522750	359740	4312200	936910	1206000	746880	1294600
38	TRUE	Cluster of Isoform 2 of Trifunctional enzyme subunit beta, mitochondrial OS=Homo sapiens OX=9606 GN=HADHB (sp|P55084-2|ECHB_HUMAN)	P55084-2	ECHB_HUMAN [2]	49 kDa	17316000	8611000	15887000	11863000	10705000	3032600	2314500	2455400	9586500	2758200	7412900	5528400	7716600
39	TRUE	Serpin H1 OS=Homo sapiens OX=9606 GN=SERPINH1 PE=1 SV=2	P50454	SERPH_HUMAN	46 kDa	2137800	3551200	5506000	10435000	1476100	1242300	2604000	867390	10464000	2944900	14685000	9765700	12552000
40	TRUE	Cluster of Ras-related protein Rab-8A OS=Homo sapiens OX=9606 GN=RAB8A PE=1 SV=1 (sp|P61006|RAB8A_HUMAN)	P61006	RAB8A_HUMAN [15]	24 kDa	3082900	1761100	5263300	3785900	3906000	736810	1735800	1	14713000	1732600	1	1	1
41	TRUE	Cluster of Isoform 2 of Tubulin alpha-1A chain OS=Homo sapiens OX=9606 GN=TUBA1A (sp|Q71U36-2|TBA1A_HUMAN)	Q71U36-2	TBA1A_HUMAN [7]	46 kDa	13341000	11447000	10673000	6439400	35916000	1922600	1	1996100	5869700	442990	9587200	7147900	10448000
42	TRUE	Cluster of Creatine kinase U-type, mitochondrial OS=Homo sapiens OX=9606 GN=CKMT1A PE=1 SV=1 (sp|P12532|KCRU_HUMAN)	P12532	KCRU_HUMAN [2]	47 kDa	3739500	8485100	4961500	7158100	11178000	2874700	9677600	4969800	6843800	3907300	6290900	5261600	6927200
43	TRUE	Isoform 2 of Spectrin alpha chain, non-erythrocytic 1 OS=Homo sapiens OX=9606 GN=SPTAN1	Q13813-2	SPTN1_HUMAN	285 kDa	94326	126100	46922	10856	2868100	1	1	1	75146	1	362860	221210	193120
44	TRUE	Cluster of Histone H1.2 OS=Homo sapiens OX=9606 GN=HIST1H1C PE=1 SV=2 (sp|P16403|H12_HUMAN)	P16403	H12_HUMAN [5]	21 kDa	22930000	19928000	35107000	17814000	32893000	32208000	33954000	46303000	147000000	74288000	15768000	16066000	15435000
45	TRUE	ATP synthase subunit O, mitochondrial OS=Homo sapiens OX=9606 GN=ATP5PO PE=1 SV=1	P48047	ATPO_HUMAN	23 kDa	152630000	211040000	266930000	226160000	47113000	121170000	304350000	198510000	293060000	186080000	67351000	64509000	61519000
46	TRUE	Cluster of Isoform A1-A of Heterogeneous nuclear ribonucleoprotein A1 OS=Homo sapiens OX=9606 GN=HNRNPA1 (sp|P09651-2|ROA1_HUMAN)	P09651-2	ROA1_HUMAN [4]	34 kDa	10882000	9327300	5768300	461070	24644000	4060300	701390	512940	22408000	10268000	4036300	2968600	3903300
47	TRUE	Histone H4 OS=Homo sapiens OX=9606 GN=HIST1H4A PE=1 SV=2	P62805	H4_HUMAN	11 kDa	92720000	45851000	105290000	149920000	22304000	117720000	214740000	160800000	281730000	165250000	31173000	32468000	31000000
48	TRUE	Neuroblast differentiation-associated protein AHNAK OS=Homo sapiens OX=9606 GN=AHNAK PE=1 SV=2	Q09666	AHNK_HUMAN	629 kDa	287780	658650	307830	116400	668930	316310	80607	9664.8	88215	69949	11647	1	13919
49	TRUE	Cluster of Isoform 3 of Nucleoside diphosphate kinase B OS=Homo sapiens OX=9606 GN=NME2 (sp|P22392-2|NDKB_HUMAN)	P22392-2	NDKB_HUMAN [2]	30 kDa	15728000	17141000	12994000	10711000	26703000	2392900	9289100	9660800	20686000	5238000	6725000	8930400	11132000
50	TRUE	Neurosecretory protein VGF OS=Homo sapiens OX=9606 GN=VGF PE=1 SV=2	O15240	VGF_HUMAN	67 kDa	6051400	11571000	12270000	12655000	14254000	1	76762	1	269330	1	9176500	9772800	10980000
51	TRUE	10 kDa heat shock protein, mitochondrial OS=Homo sapiens OX=9606 GN=HSPE1 PE=1 SV=2	P61604	CH10_HUMAN	11 kDa	8999700	14784000	11753000	12167000	12012000	62169000	120710000	43822000	37124000	52038000	45346000	45516000	67503000
52	TRUE	Cluster of Isoform M1 of Pyruvate kinase PKM OS=Homo sapiens OX=9606 GN=PKM (sp|P14618-2|KPYM_HUMAN)	P14618-2	KPYM_HUMAN [2]	58 kDa	6104500	7029700	4266000	2110500	5442800	1889300	900230	920860	6214900	2078000	3041200	1893300	792940
53	TRUE	Sideroflexin-3 OS=Homo sapiens OX=9606 GN=SFXN3 PE=1 SV=3	Q9BWM7	SFXN3_HUMAN	36 kDa	2919100	6093000	6808900	4595700	6671500	1323200	5859200	2584700	7461700	2173900	781940	1417200	1053500
54	TRUE	Stress-70 protein, mitochondrial OS=Homo sapiens OX=9606 GN=HSPA9 PE=1 SV=2	P38646	GRP75_HUMAN	74 kDa	2112500	1837200	1887700	1175300	3159000	1867100	2181600	1486700	9510100	1407900	3113600	3161800	3596300
55	TRUE	Mitochondrial import inner membrane translocase subunit TIM14 OS=Homo sapiens OX=9606 GN=DNAJC19 PE=1 SV=3	Q96DA6	TIM14_HUMAN	12 kDa	33355000	58217000	52528000	59333000	35949000	26511000	46574000	38789000	37223000	35913000	10456000	3833100	16123000
56	TRUE	Cluster of Isoform 2 of AP-2 complex subunit beta OS=Homo sapiens OX=9606 GN=AP2B1 (sp|P63010-2|AP2B1_HUMAN)	P63010-2	AP2B1_HUMAN [4]	106 kDa	2257000	2896100	2085500	428300	22953000	1	1	1	1	1	378840	316660	362220
57	TRUE	Cytochrome c OS=Homo sapiens OX=9606 GN=CYCS PE=1 SV=2	P99999	CYC_HUMAN	12 kDa	134910000	142720000	170340000	130400000	9279200	136130000	195700000	107410000	159940000	149900000	1010200	63867	1046100
58	TRUE	Calcium-binding mitochondrial carrier protein SCaMC-1 OS=Homo sapiens OX=9606 GN=SLC25A24 PE=1 SV=2	Q6NUK1	SCMC1_HUMAN	53 kDa	519260	5753300	5752800	5389200	6517400	126590	5322900	1111600	11557000	1470100	452650	663530	566490
59	TRUE	3-ketoacyl-CoA thiolase, mitochondrial OS=Homo sapiens OX=9606 GN=ACAA2 PE=1 SV=2	P42765	THIM_HUMAN	42 kDa	4098300	5353100	2582000	5575600	3869300	2702600	5183700	4177900	5559600	4636900	3916700	2355700	1902200
60	TRUE	Cluster of Cofilin-1 OS=Homo sapiens OX=9606 GN=CFL1 PE=1 SV=3 (sp|P23528|COF1_HUMAN)	P23528	COF1_HUMAN [2]	19 kDa	78816000	109010000	46575000	50910000	83059000	11015000	22085000	13429000	36756000	14735000	22750000	21374000	27666000
61	TRUE	Cluster of 14-3-3 protein epsilon OS=Homo sapiens OX=9606 GN=YWHAE PE=1 SV=1 (sp|P62258|1433E_HUMAN)	P62258	1433E_HUMAN [8]	29 kDa	12196000	14757000	7566000	12596000	19823000	1	2443700	1	6366200	1	8913600	3451800	7226900
62	TRUE	Cluster of Mannosyl-oligosaccharide glucosidase OS=Homo sapiens OX=9606 GN=MOGS PE=1 SV=5 (sp|Q13724|MOGS_HUMAN)	Q13724	MOGS_HUMAN [2]	92 kDa	1286300	1932900	323880	1498700	2537500	1	1	1	3032800	299480	117570	1	442930
63	TRUE	Cluster of Vimentin OS=Homo sapiens OX=9606 GN=VIM PE=1 SV=4 (sp|P08670|VIME_HUMAN)	P08670	VIME_HUMAN [2]	54 kDa	1	1	514780	75802	1	1667700	4351400	1656300	17314000	6145200	260240	159230	656750
64	TRUE	Isoform 3 of Pyrroline-5-carboxylate reductase 1, mitochondrial OS=Homo sapiens OX=9606 GN=PYCR1	P32322-3	P5CR1_HUMAN	36 kDa	13626000	7692800	31066000	20642000	9012400	4187500	26046000	13635000	38853000	2918200	854000	123290	1296400
65	TRUE	40S ribosomal protein S3a OS=Homo sapiens OX=9606 GN=RPS3A PE=1 SV=2	P61247	RS3A_HUMAN	30 kDa	3303200	2497300	1193000	284870	36565000	419840	803420	224010	5672900	876460	754790	509080	528270
66	TRUE	Receptor of activated protein C kinase 1 OS=Homo sapiens OX=9606 GN=RACK1 PE=1 SV=3	P63244	RACK1_HUMAN	35 kDa	5482100	1828600	3348600	515250	4159500	761980	1093700	688030	1980600	268070	756240	605590	419600
67	TRUE	Mesencephalic astrocyte-derived neurotrophic factor OS=Homo sapiens OX=9606 GN=MANF PE=1 SV=3	P55145	MANF_HUMAN	21 kDa	24603000	49778000	36961000	110100000	1573600	33251000	10476000	5015200	23019000	14826000	1701800	3219100	3336500
68	TRUE	Cluster of Isoform 3 of Serine hydroxymethyltransferase, mitochondrial OS=Homo sapiens OX=9606 GN=SHMT2 (sp|P34897-3|GLYM_HUMAN)	P34897-3	GLYM_HUMAN [4]	53 kDa	241250	149990	441420	80627	1454400	749860	2775000	531380	8570900	1282100	559870	292640	617850
69	TRUE	Macrophage migration inhibitory factor OS=Homo sapiens OX=9606 GN=MIF PE=1 SV=4	P14174	MIF_HUMAN	12 kDa	165410000	109180000	77312000	34145000	787080000	46803000	40177000	36675000	23098000	24292000	728590000	924400000	1649500000
70	TRUE	Delta(3,5)-Delta(2,4)-dienoyl-CoA isomerase, mitochondrial OS=Homo sapiens OX=9606 GN=ECH1 PE=1 SV=2	Q13011	ECH1_HUMAN	36 kDa	670400	1349900	1304300	1679700	3363400	898650	3329100	2250000	2569700	477080	7612500	7650800	7699100
71	TRUE	Cluster of Synaptotagmin-1 OS=Homo sapiens OX=9606 GN=SYT1 PE=1 SV=1 (sp|P21579|SYT1_HUMAN)	P21579	SYT1_HUMAN [4]	48 kDa	4276800	10490000	6063400	3890800	3840000	1	792270	403400	8629000	2003400	1134600	1214000	2663700
72	TRUE	Cytochrome c oxidase subunit 6C OS=Homo sapiens OX=9606 GN=COX6C PE=1 SV=2	P09669	COX6C_HUMAN	9 kDa	104290000	53513000	133030000	30546000	59434000	87389000	163490000	92408000	209670000	176330000	33114000	32611000	29538000
73	TRUE	Cytoplasmic dynein 1 heavy chain 1 OS=Homo sapiens OX=9606 GN=DYNC1H1 PE=1 SV=5	Q14204	DYHC1_HUMAN	532 kDa	8683.8	37546	4422.7	3489.5	996290	1	1	1	1	1	1	1	1
74	TRUE	Cluster of Polyadenylate-binding protein 1 OS=Homo sapiens OX=9606 GN=PABPC1 PE=1 SV=2 (sp|P11940|PABP1_HUMAN)	P11940	PABP1_HUMAN [3]	71 kDa	3035700	2166200	1106300	1	12347000	1	1	1	2264400	342430	1153400	213300	316830
75	TRUE	Protein disulfide-isomerase A3 OS=Homo sapiens OX=9606 GN=PDIA3 PE=1 SV=4	P30101	PDIA3_HUMAN	57 kDa	947000	5186200	8205700	11013000	278050	2261000	397970	44967	1354100	216700	1467900	1741900	1065700
76	TRUE	Cluster of ATP synthase subunit gamma, mitochondrial OS=Homo sapiens OX=9606 GN=ATP5F1C PE=1 SV=1 (sp|P36542|ATPG_HUMAN)	P36542	ATPG_HUMAN [2]	33 kDa	12998000	17517000	16061000	20258000	11399000	4884000	7110100	6635300	15659000	8600800	3939000	336540	3070100
77	TRUE	Cluster of Alpha-enolase OS=Homo sapiens OX=9606 GN=ENO1 PE=1 SV=2 (sp|P06733|ENOA_HUMAN)	P06733	ENOA_HUMAN [3]	47 kDa	1755000	1659300	1991200	1725900	7696400	3986600	152760	1	3270900	1	695160	1	543680
78	TRUE	Voltage-dependent anion-selective channel protein 1 OS=Homo sapiens OX=9606 GN=VDAC1 PE=1 SV=2	P21796	VDAC1_HUMAN	31 kDa	2039500	823240	6966600	3022400	1716500	2167300	8713800	4748500	17322000	1989900	934590	920170	578790
79	TRUE	Cluster of Isoform 2 of Clathrin heavy chain 1 OS=Homo sapiens OX=9606 GN=CLTC (sp|Q00610-2|CLH1_HUMAN)	Q00610-2	CLH1_HUMAN [3]	188 kDa	53713	51307	33051	1	1716400	1	1	1	1	1	551790	758320	569710
80	TRUE	Cluster of T-complex protein 1 subunit eta OS=Homo sapiens OX=9606 GN=CCT7 PE=1 SV=2 (sp|Q99832|TCPH_HUMAN)	Q99832	TCPH_HUMAN [3]	59 kDa	2865100	9034300	2084300	1534400	3576700	1	1	1	3227300	1	1	1	1
81	TRUE	Dolichyl-diphosphooligosaccharide--protein glycosyltransferase 48 kDa subunit OS=Homo sapiens OX=9606 GN=DDOST PE=1 SV=4	P39656	OST48_HUMAN	51 kDa	2552700	1911400	5106300	1403200	3789200	63229	1037600	683160	2956800	488590	3419100	4292800	4319200
82	TRUE	ATP synthase subunit e, mitochondrial OS=Homo sapiens OX=9606 GN=ATP5ME PE=1 SV=2	P56385	ATP5I_HUMAN	8 kDa	121770000	74920000	124650000	45495000	28394000	15903000	172580000	54865000	106510000	68617000	1539000	10368000	24051000
83	TRUE	Isoform LCRMP-1 of Dihydropyrimidinase-related protein 1 OS=Homo sapiens OX=9606 GN=CRMP1	Q14194-2	DPYL1_HUMAN	74 kDa	2299300	3172200	2489300	1961500	7763700	1	1	1	260630	1	2867600	2346000	2943200
84	TRUE	Dihydrolipoyllysine-residue succinyltransferase component of 2-oxoglutarate dehydrogenase complex, mitochondrial OS=Homo sapiens OX=9606 GN=DLST PE=1 SV=4	P36957	ODO2_HUMAN	49 kDa	1326700	1313900	2084000	1449000	4405900	391940	938190	714740	2293600	612040	4935600	4056600	4587900
85	TRUE	Saccharopine dehydrogenase-like oxidoreductase OS=Homo sapiens OX=9606 GN=SCCPDH PE=1 SV=1	Q8NBX0	SCPDL_HUMAN	47 kDa	2521300	3244600	7727000	2037100	5983700	566820	4752500	2360000	4988400	1539800	3150400	2485800	3654000
86	TRUE	Cytochrome b-c1 complex subunit 2, mitochondrial OS=Homo sapiens OX=9606 GN=UQCRC2 PE=1 SV=3	P22695	QCR2_HUMAN	48 kDa	3890900	4903500	6547100	11643000	3971500	107440	2438100	1691800	12661000	2090400	1	1	1
87	TRUE	Growth/differentiation factor 15 OS=Homo sapiens OX=9606 GN=GDF15 PE=1 SV=3	Q99988	GDF15_HUMAN	34 kDa	5169400	6936900	5143600	6043700	14472000	871020	1431600	1083800	2760200	1436100	847950	934720	968490
88	TRUE	Cluster of Isoform Short of RNA-binding protein FUS OS=Homo sapiens OX=9606 GN=FUS (sp|P35637-2|FUS_HUMAN)	P35637-2	FUS_HUMAN [4]	53 kDa	16095000	16218000	5603700	1	13886000	12475000	9692800	7998600	18397000	17532000	1	489760	1417200
89	TRUE	Mitochondrial import receptor subunit TOM70 OS=Homo sapiens OX=9606 GN=TOMM70 PE=1 SV=1	O94826	TOM70_HUMAN	67 kDa	914400	4258700	3905800	2790400	530850	196250	573940	245200	6537100	790280	125420	406050	246150
90	TRUE	Isoform 1 of Voltage-dependent anion-selective channel protein 2 OS=Homo sapiens OX=9606 GN=VDAC2	P45880-1	VDAC2_HUMAN	33 kDa	4890300	4123100	8746700	7237300	3792700	2474900	6972200	4180000	13598000	3671000	7753100	16306000	12016000
91	TRUE	Staphylococcal nuclease domain-containing protein 1 OS=Homo sapiens OX=9606 GN=SND1 PE=1 SV=1	Q7KZF4	SND1_HUMAN	102 kDa	1334100	1308600	508570	1	2212700	1	1	1	602680	68285	659590	328890	557890
92	TRUE	Cluster of Hypoxia up-regulated protein 1 OS=Homo sapiens OX=9606 GN=HYOU1 PE=1 SV=1 (sp|Q9Y4L1|HYOU1_HUMAN)	Q9Y4L1	HYOU1_HUMAN [2]	111 kDa	185880	3765300	3894300	4099600	1	1	1	1	1514300	1	1	1	1
93	TRUE	Cluster of Desmoplakin OS=Homo sapiens OX=9606 GN=DSP PE=1 SV=3 (sp|P15924|DESP_HUMAN)	P15924	DESP_HUMAN [2]	332 kDa	232950	1	1	193900	391310	53840	121060	96155	1	6150.5	293470	1	1
94	TRUE	Cluster of Ezrin OS=Homo sapiens OX=9606 GN=EZR PE=1 SV=4 (sp|P15311|EZRI_HUMAN)	P15311	EZRI_HUMAN [3]	69 kDa	2652600	3578000	1198100	1338600	1279200	1	1	1	1198900	1	1	1	1
95	TRUE	T-complex protein 1 subunit gamma OS=Homo sapiens OX=9606 GN=CCT3 PE=1 SV=4	P49368	TCPG_HUMAN	61 kDa	532910	2934700	1252500	636130	4631200	1	1	1	297090	1	29815	1	1
96	TRUE	Isoform 3 of Heterogeneous nuclear ribonucleoprotein K OS=Homo sapiens OX=9606 GN=HNRNPK	P61978-3	HNRPK_HUMAN	49 kDa	4212600	4738300	1684000	449520	5700100	2354200	1968300	3433300	10681000	3005400	1320300	1558400	2040800
97	TRUE	Very-long-chain 3-oxoacyl-CoA reductase OS=Homo sapiens OX=9606 GN=HSD17B12 PE=1 SV=2	Q53GQ0	DHB12_HUMAN	34 kDa	2440700	9143500	5891800	9978400	12080000	1596100	7192800	1390400	12469000	3457100	868880	1834400	3193900
98	TRUE	T-complex protein 1 subunit delta OS=Homo sapiens OX=9606 GN=CCT4 PE=1 SV=4	P50991	TCPD_HUMAN	58 kDa	1897100	2818400	1934800	1254000	4801800	1	1	1	912690	7659.7	121960	51645	129590
99	TRUE	Cluster of Peroxiredoxin-1 OS=Homo sapiens OX=9606 GN=PRDX1 PE=1 SV=1 (sp|Q06830|PRDX1_HUMAN)	Q06830	PRDX1_HUMAN [2]	22 kDa	6844100	8451700	6841100	1082300	23827000	227520	3795700	1204800	2511900	775580	4358900	2812500	775390
100	TRUE	Elongation factor Tu, mitochondrial OS=Homo sapiens OX=9606 GN=TUFM PE=1 SV=2	P49411	EFTU_HUMAN	50 kDa	3110400	5181600	7240900	3731300	4599200	463940	520500	149170	2922900	677840	280660	1	212810
101	TRUE	Leucine-rich PPR motif-containing protein, mitochondrial OS=Homo sapiens OX=9606 GN=LRPPRC PE=1 SV=3	P42704	LPPRC_HUMAN	158 kDa	340950	568530	273670	176640	258390	1	1	1	1	1	1	1	1
102	TRUE	Neurofilament light polypeptide OS=Homo sapiens OX=9606 GN=NEFL PE=1 SV=3	P07196	NFL_HUMAN	62 kDa	185180	529600	2902300	873920	47573	670910	1367800	676620	4944300	2187700	343020	804690	664910
103	TRUE	Ganglioside-induced differentiation-associated protein 1 OS=Homo sapiens OX=9606 GN=GDAP1 PE=1 SV=3	Q8TB36	GDAP1_HUMAN	41 kDa	5481600	12876000	10871000	13712000	8067700	2725400	7031300	6590400	22525000	6133700	3968800	4243800	4203900
104	TRUE	Cluster of Histone H2B type 1-L OS=Homo sapiens OX=9606 GN=HIST1H2BL PE=1 SV=3 (sp|Q99880|H2B1L_HUMAN)	Q99880	H2B1L_HUMAN [9]	14 kDa	9040600	1	47328000	8331800	51282000	24643000	65583000	1	109670000	33038000	1	1	1
105	TRUE	THO complex subunit 4 OS=Homo sapiens OX=9606 GN=ALYREF PE=1 SV=3	Q86V81	THOC4_HUMAN	27 kDa	17227000	33216000	16134000	3833300	24765000	5860900	11996000	13464000	21394000	18487000	5794200	6483100	4984300
106	TRUE	Leucine-rich repeat-containing protein 59 OS=Homo sapiens OX=9606 GN=LRRC59 PE=1 SV=1	Q96AG4	LRC59_HUMAN	35 kDa	6020500	8013100	6002500	10681000	9240700	1136900	2543700	1879200	14318000	2638300	250990	968890	534170
107	TRUE	Cluster of Isoform 2 of Calcium-binding mitochondrial carrier protein Aralar2 OS=Homo sapiens OX=9606 GN=SLC25A13 (sp|Q9UJS0-2|CMC2_HUMAN)	Q9UJS0-2	CMC2_HUMAN [3]	74 kDa	823050	1307800	1551300	590260	566600	1	1	1	712820	1	1	109450	1
108	TRUE	Histone H1.5 OS=Homo sapiens OX=9606 GN=HIST1H1B PE=1 SV=3	P16401	H15_HUMAN	23 kDa	9086700	14238000	15153000	21464000	24823000	2854800	6639600	1405900	25820000	10718000	7876400	2891500	6921400
109	TRUE	Alpha-internexin OS=Homo sapiens OX=9606 GN=INA PE=1 SV=2	Q16352	AINX_HUMAN	55 kDa	165750	389130	3045400	1142800	1	717720	1449200	716040	5083700	2385500	775400	1200000	1164600
110	TRUE	Galectin-3 OS=Homo sapiens OX=9606 GN=LGALS3 PE=1 SV=5	P17931	LEG3_HUMAN	26 kDa	53205000	22125000	51703000	8304000	26205000	766170	3385600	485460	8869700	1024400	1	1	1
111	TRUE	Isoform 2 of NADH-ubiquinone oxidoreductase 75 kDa subunit, mitochondrial OS=Homo sapiens OX=9606 GN=NDUFS1	P28331-2	NDUS1_HUMAN	81 kDa	456000	733360	746510	1287600	1338900	1	260770	284520	1774000	264210	198380	1	26677
112	TRUE	Cluster of NADH dehydrogenase [ubiquinone] iron-sulfur protein 3, mitochondrial OS=Homo sapiens OX=9606 GN=NDUFS3 PE=1 SV=1 (sp|O75489|NDUS3_HUMAN)	O75489	NDUS3_HUMAN [2]	30 kDa	374900	2807600	5307000	7731900	3150800	1897000	5597300	3291500	10533000	3561200	1813000	1	1062700
113	TRUE	Transmembrane protein 33 OS=Homo sapiens OX=9606 GN=TMEM33 PE=1 SV=2	P57088	TMM33_HUMAN	28 kDa	894700	2753400	4821200	5283600	6599800	1943200	7501900	2397300	14416000	2512500	1203600	2238400	860320
114	TRUE	Cluster of Histone H2A.Z OS=Homo sapiens OX=9606 GN=H2AFZ PE=1 SV=2 (sp|P0C0S5|H2AZ_HUMAN)	P0C0S5	H2AZ_HUMAN [7]	14 kDa	9880800	1	48338000	28882000	42029000	94278000	135010000	28093000	177390000	57427000	8981500	1	1
115	TRUE	Cluster of Isoform I of Septin-6 OS=Homo sapiens OX=9606 GN=SEPT6 (sp|Q14141-2|SEPT6_HUMAN)	Q14141-2	SEPT6_HUMAN [5]	49 kDa	7514800	4454600	2020500	2263400	5983900	1	1	1	1542900	1	1106800	238560	1
116	TRUE	Cytochrome c1, heme protein, mitochondrial OS=Homo sapiens OX=9606 GN=CYC1 PE=1 SV=3	P08574	CY1_HUMAN	35 kDa	1954900	4596500	3982800	4456800	3004900	586420	3550200	1818200	10242000	1417300	304340	42529	297850
117	TRUE	Hemoglobin subunit alpha OS=Homo sapiens OX=9606 GN=HBA1 PE=1 SV=2	P69905	HBA_HUMAN	15 kDa	134020000	974270000	1050800000	64045000	44077000	46719000	278640000	44124000	206550000	133500000	1	1	1
118	TRUE	Isoform 5 of Protein disulfide-isomerase A6 OS=Homo sapiens OX=9606 GN=PDIA6	Q15084-5	PDIA6_HUMAN	53 kDa	1047800	4154700	4888900	8414700	2655100	427770	1863000	1298700	875870	889490	4093200	5917900	5971900
119	TRUE	Cluster of Isoform 2 of Dihydropyrimidinase-related protein 2 OS=Homo sapiens OX=9606 GN=DPYSL2 (sp|Q16555-2|DPYL2_HUMAN)	Q16555-2	DPYL2_HUMAN [2]	58 kDa	1396400	1916800	2418100	1	5751600	1	1	1	1	1	1456900	239490	1449300
120	TRUE	Probable ATP-dependent RNA helicase DDX5 OS=Homo sapiens OX=9606 GN=DDX5 PE=1 SV=1	P17844	DDX5_HUMAN	69 kDa	772220	1301000	128340	1	3898100	173370	178530	64470	1248000	312180	1	13136	1
121	TRUE	Mitochondrial import inner membrane translocase subunit TIM44 OS=Homo sapiens OX=9606 GN=TIMM44 PE=1 SV=2	O43615	TIM44_HUMAN	51 kDa	408900	927050	707680	463260	1781400	149770	648340	293880	3555500	1530700	1	113240	433060
122	TRUE	Heat shock protein beta-1 OS=Homo sapiens OX=9606 GN=HSPB1 PE=1 SV=2	P04792	HSPB1_HUMAN	23 kDa	13743000	2928800	7746600	16456000	5988800	487430	2531000	2742600	6425100	2053800	2945900	3093600	3429200
123	TRUE	60S ribosomal protein L35 OS=Homo sapiens OX=9606 GN=RPL35 PE=1 SV=2	P42766	RL35_HUMAN	15 kDa	31204000	25164000	19186000	18185000	72646000	7818600	7617100	16670000	44803000	13190000	14740000	12910000	23235000
124	TRUE	Isoform 2 of Heterogeneous nuclear ribonucleoprotein D0 OS=Homo sapiens OX=9606 GN=HNRNPD	Q14103-2	HNRPD_HUMAN (+1)	36 kDa	5763800	30256000	8805500	668930	45562000	5405300	3362700	1463700	18589000	2795600	8068700	10490000	8226400
125	TRUE	Cluster of Isoform C1 of Heterogeneous nuclear ribonucleoproteins C1/C2 OS=Homo sapiens OX=9606 GN=HNRNPC (sp|P07910-2|HNRPC_HUMAN)	P07910-2	HNRPC_HUMAN [2]	32 kDa	1	1	783260	1	1237400	3728900	3081800	960560	4359800	3997700	1788300	467700	666670
126	TRUE	Isoform 2 of NADH dehydrogenase [ubiquinone] 1 beta subcomplex subunit 4 OS=Homo sapiens OX=9606 GN=NDUFB4	O95168-2	NDUB4_HUMAN	14 kDa	59959000	23319000	62569000	65966000	26743000	21949000	49603000	37224000	67393000	30383000	8643500	9597200	10086000
127	TRUE	Isoform 3 of Septin-2 OS=Homo sapiens OX=9606 GN=SEPT2	Q15019-3	SEPT2_HUMAN	43 kDa	4725900	2257700	2581500	2860400	7727300	428170	1	1	3148900	1	2106000	1822200	3054200
128	TRUE	39S ribosomal protein L14, mitochondrial OS=Homo sapiens OX=9606 GN=MRPL14 PE=1 SV=1	Q6P1L8	RM14_HUMAN	16 kDa	7486100	7149200	10320000	7124200	4939400	9377400	14413000	14554000	21645000	12229000	2909700	5007900	4581200
129	TRUE	40S ribosomal protein S13 OS=Homo sapiens OX=9606 GN=RPS13 PE=1 SV=2	P62277	RS13_HUMAN	17 kDa	3254500	1983600	1	706940	36782000	1	787350	213910	1130200	296370	1818200	1642800	2512600
130	TRUE	Cluster of Actin-related protein 2/3 complex subunit 4 OS=Homo sapiens OX=9606 GN=ARPC4 PE=1 SV=3 (sp|P59998|ARPC4_HUMAN)	P59998	ARPC4_HUMAN [2]	20 kDa	3651500	5528400	4834100	8472200	18700000	1	959620	1	3567100	1	8510200	10669000	10928000
131	TRUE	Citrate synthase, mitochondrial OS=Homo sapiens OX=9606 GN=CS PE=1 SV=2	O75390	CISY_HUMAN	52 kDa	331430	624730	1264200	671610	2950900	301100	1305500	561370	3694600	702640	606170	693510	1073400
132	TRUE	28 kDa heat- and acid-stable phosphoprotein OS=Homo sapiens OX=9606 GN=PDAP1 PE=1 SV=1	Q13442	HAP28_HUMAN	21 kDa	29848000	23598000	15850000	8384300	23948000	360020	1	328850	2593800	588160	4582800	2908000	3992500
133	TRUE	Cluster of Isoform 2 of Endoplasmic reticulum junction formation protein lunapark OS=Homo sapiens OX=9606 GN=LNPK (sp|Q9C0E8-2|LNP_HUMAN)	Q9C0E8-2	LNP_HUMAN [2]	47 kDa	662930	5358200	6421800	5066900	4286100	632850	7136800	5285300	6536600	2713800	1242300	653230	267310
134	TRUE	Microtubule-associated protein 1B OS=Homo sapiens OX=9606 GN=MAP1B PE=1 SV=2	P46821	MAP1B_HUMAN	271 kDa	1336800	1286000	636450	227510	2519500	43433	1	1	68565	9347.3	58091	74111	44123
135	TRUE	Isoform ASF-3 of Serine/arginine-rich splicing factor 1 OS=Homo sapiens OX=9606 GN=SRSF1	Q07955-3	SRSF1_HUMAN	22 kDa	3222600	10571000	7026200	893240	284670	1394600	1	165160	6323700	1479200	344190	813950	1275400
136	TRUE	Cluster of Aldehyde dehydrogenase, mitochondrial OS=Homo sapiens OX=9606 GN=ALDH2 PE=1 SV=2 (sp|P05091|ALDH2_HUMAN)	P05091	ALDH2_HUMAN [5]	56 kDa	1	1	224660	1	567990	1	126950	1	319900	1	2444800	1006500	3341900
137	TRUE	Pyrroline-5-carboxylate reductase 2 OS=Homo sapiens OX=9606 GN=PYCR2 PE=1 SV=1	Q96C36	P5CR2_HUMAN	34 kDa	3382800	1215800	7289500	4709800	1379400	1279800	10467000	4205600	21469000	468560	329350	123290	695090
138	TRUE	NADH dehydrogenase [ubiquinone] iron-sulfur protein 5 OS=Homo sapiens OX=9606 GN=NDUFS5 PE=1 SV=3	O43920	NDUS5_HUMAN	13 kDa	3915900	7094800	5000600	2882300	5417600	248750	3041100	2222100	9595400	2519300	709620	1	503240
139	TRUE	Vesicle-trafficking protein SEC22b OS=Homo sapiens OX=9606 GN=SEC22B PE=1 SV=4	O75396	SC22B_HUMAN	25 kDa	946040	6337400	6568600	9931600	4669300	1	464530	377510	6710400	1	159980	745890	1878600
140	TRUE	ATP synthase subunit d, mitochondrial OS=Homo sapiens OX=9606 GN=ATP5PD PE=1 SV=3	O75947	ATP5H_HUMAN	18 kDa	6976600	5149100	7634000	6677100	2980900	5314900	15629000	6624500	30545000	5950500	4657700	5001800	6444000
141	TRUE	Isoform 2 of Dynactin subunit 2 OS=Homo sapiens OX=9606 GN=DCTN2	Q13561-2	DCTN2_HUMAN (+2)	45 kDa	2709800	1368900	1079300	499340	9699800	1	1	1	1	1	957840	643260	1201900
142	TRUE	Cluster of 40S ribosomal protein S10 OS=Homo sapiens OX=9606 GN=RPS10 PE=1 SV=1 (sp|P46783|RS10_HUMAN)	P46783	RS10_HUMAN [2]	19 kDa	13506000	10850000	6008000	1227300	81844000	2166600	6015300	2024800	20437000	5468400	1145400	531660	3956400
143	TRUE	Cluster of Isoform 6 of Microtubule-associated protein 4 OS=Homo sapiens OX=9606 GN=MAP4 (sp|P27816-6|MAP4_HUMAN)	P27816-6	MAP4_HUMAN [3]	120 kDa	936000	1753800	348220	1	6686200	1	1	1	1	1	1	1	1
144	TRUE	Succinate dehydrogenase [ubiquinone] iron-sulfur subunit, mitochondrial OS=Homo sapiens OX=9606 GN=SDHB PE=1 SV=3	P21912	SDHB_HUMAN	32 kDa	3584900	2519700	5827600	2765600	92988	2370300	5385800	3986300	14134000	7844000	1	1	1
145	TRUE	Cluster of Endoplasmin OS=Homo sapiens OX=9606 GN=HSP90B1 PE=1 SV=1 (sp|P14625|ENPL_HUMAN)	P14625	ENPL_HUMAN [2]	92 kDa	30798	728600	530110	636790	269090	1	1	1	186120	1	3452500	4542000	4229900
146	TRUE	Small nuclear ribonucleoprotein Sm D3 OS=Homo sapiens OX=9606 GN=SNRPD3 PE=1 SV=1	P62318	SMD3_HUMAN	14 kDa	37699000	46630000	21082000	9461100	25622000	12194000	31966000	13541000	42140000	27946000	14500000	16111000	23806000
147	TRUE	Interleukin enhancer-binding factor 2 OS=Homo sapiens OX=9606 GN=ILF2 PE=1 SV=2	Q12905	ILF2_HUMAN	43 kDa	2233700	2076900	416470	346480	16188000	658680	1109000	385170	2757000	710450	863510	611180	1286900
148	TRUE	Dolichyl-diphosphooligosaccharide--protein glycosyltransferase subunit 1 OS=Homo sapiens OX=9606 GN=RPN1 PE=1 SV=1	P04843	RPN1_HUMAN	69 kDa	313890	883160	709590	449580	847480	95004	22357	1	1986100	217340	559430	263530	351580
149	TRUE	Alpha-centractin OS=Homo sapiens OX=9606 GN=ACTR1A PE=1 SV=1	P61163	ACTZ_HUMAN	43 kDa	3264600	2252800	2615000	3893100	28823000	1	1	425240	2011400	1	1	371440	461770
150	TRUE	Isoform B of Phosphate carrier protein, mitochondrial OS=Homo sapiens OX=9606 GN=SLC25A3	Q00325-2	MPCP_HUMAN (+1)	40 kDa	3490400	7970200	3581000	11036000	4468600	483210	3994400	1109300	11970000	1468300	2281300	2763100	1306400
151	TRUE	Cluster of 40S ribosomal protein S4, X isoform OS=Homo sapiens OX=9606 GN=RPS4X PE=1 SV=2 (sp|P62701|RS4X_HUMAN)	P62701	RS4X_HUMAN [2]	30 kDa	2352000	3462200	960580	378530	12990000	545960	483550	1	2153000	689140	1298500	1741300	1094900
152	TRUE	Cluster of Isoform 2 of RNA-binding motif protein, X chromosome OS=Homo sapiens OX=9606 GN=RBMX (sp|P38159-2|RBMX_HUMAN)	P38159-2	RBMX_HUMAN [4]	41 kDa	647860	1323700	962850	1	3904600	1887700	1409800	1340800	4260900	2727100	218440	1	1
153	TRUE	Cluster of Isoform 3 of Coronin-7 OS=Homo sapiens OX=9606 GN=CORO7 (sp|P57737-3|CORO7_HUMAN)	P57737-3	CORO7_HUMAN [2]	114 kDa	2018700	1	2578600	1	2240200	1	1420500	1320400	6503500	501980	1	1	1105000
154	TRUE	Heterogeneous nuclear ribonucleoprotein D-like OS=Homo sapiens OX=9606 GN=HNRNPDL PE=1 SV=3	O14979	HNRDL_HUMAN	46 kDa	3807800	8411800	3396600	242740	9897300	2524000	1962400	834490	6132500	2707000	1438600	2004800	1619000
155	TRUE	Cluster of Ras-related protein Ral-A OS=Homo sapiens OX=9606 GN=RALA PE=1 SV=1 (sp|P11233|RALA_HUMAN)	P11233	RALA_HUMAN [2]	24 kDa	4494500	10762000	4154200	1	1	1	1	1	14243000	8650200	1	1	1
156	TRUE	Isoform 2 of Heterogeneous nuclear ribonucleoprotein U OS=Homo sapiens OX=9606 GN=HNRNPU	Q00839-2	HNRPU_HUMAN	89 kDa	590220	375910	260370	1	4282800	1	1	1	874510	109690	1	1	1
157	TRUE	Endoplasmic reticulum resident protein 29 OS=Homo sapiens OX=9606 GN=ERP29 PE=1 SV=4	P30040	ERP29_HUMAN	29 kDa	4369200	6250200	10327000	11062000	5539600	984780	1736200	603490	1552200	340430	14141000	12525000	13428000
158	TRUE	40S ribosomal protein S5 OS=Homo sapiens OX=9606 GN=RPS5 PE=1 SV=4	P46782	RS5_HUMAN	23 kDa	7906200	6375100	3626800	1226200	35201000	1209900	2812300	3136800	14729000	2926600	2291900	1193400	3048300
159	TRUE	Isoform 2 of 40S ribosomal protein S20 OS=Homo sapiens OX=9606 GN=RPS20	P60866-2	RS20_HUMAN (+1)	16 kDa	54938000	41606000	14365000	5211900	42888000	17556000	5820900	8416200	18150000	10792000	6235000	8476000	11912000
160	TRUE	Dihydrolipoyllysine-residue acetyltransferase component of pyruvate dehydrogenase complex, mitochondrial OS=Homo sapiens OX=9606 GN=DLAT PE=1 SV=3	P10515	ODP2_HUMAN	69 kDa	814790	508250	450450	386860	3246600	132210	1179400	347860	1896000	330180	142600	212900	203810
161	TRUE	2,4-dienoyl-CoA reductase, mitochondrial OS=Homo sapiens OX=9606 GN=DECR1 PE=1 SV=1	Q16698	DECR_HUMAN	36 kDa	1029000	1	494000	1	1707200	256370	2049900	284450	6937300	1021300	1	1	1
162	TRUE	Cluster of Small nuclear ribonucleoprotein-associated protein N OS=Homo sapiens OX=9606 GN=SNRPN PE=1 SV=1 (sp|P63162|RSMN_HUMAN)	P63162	RSMN_HUMAN [2]	25 kDa	5764300	4992000	1015300	1	4250800	750430	1	2060200	6790900	1270400	1	887500	1378000
163	TRUE	Cluster of Aspartate--tRNA ligase, cytoplasmic OS=Homo sapiens OX=9606 GN=DARS PE=1 SV=2 (sp|P14868|SYDC_HUMAN)	P14868	SYDC_HUMAN [2]	57 kDa	208060	434050	168240	1	1420600	1	1	1	1	1	1	1	1
164	TRUE	Cluster of Isoform 2 of Polyadenylate-binding protein 4 OS=Homo sapiens OX=9606 GN=PABPC4 (sp|Q13310-2|PABP4_HUMAN)	Q13310-2	PABP4_HUMAN [3]	70 kDa	862670	1291400	303230	1	7161100	1	1	1	290130	1	1	1	1
165	TRUE	ADP-ribosylation factor-like protein 8A OS=Homo sapiens OX=9606 GN=ARL8A PE=1 SV=1	Q96BM9	ARL8A_HUMAN	21 kDa	6773500	2340500	3805700	7391600	9415100	1	857520	1	1307000	583690	146330	1	586080
166	TRUE	Synaptic vesicle membrane protein VAT-1 homolog OS=Homo sapiens OX=9606 GN=VAT1 PE=1 SV=2	Q99536	VAT1_HUMAN	42 kDa	2165900	3094500	2739200	1129300	8818100	1	131840	1	470180	82755	1690700	1068300	396670
167	TRUE	Cluster of Glutamate dehydrogenase 1, mitochondrial OS=Homo sapiens OX=9606 GN=GLUD1 PE=1 SV=2 (sp|P00367|DHE3_HUMAN)	P00367	DHE3_HUMAN [2]	61 kDa	1	1	1	1	1449200	1	1	1	637280	1	3942700	3917900	3558200
168	TRUE	Isoform 7 of Interleukin enhancer-binding factor 3 OS=Homo sapiens OX=9606 GN=ILF3	Q12906-7	ILF3_HUMAN	96 kDa	288400	414490	118270	1	4801800	178560	112480	98262	663360	215350	94548	512170	222920
169	TRUE	Cluster of Isoform B of Ras-related C3 botulinum toxin substrate 1 OS=Homo sapiens OX=9606 GN=RAC1 (sp|P63000-2|RAC1_HUMAN)	P63000-2	RAC1_HUMAN [4]	23 kDa	5408500	3040400	2550900	1126700	3759300	1	1	1	6060300	1	1	1	1
170	TRUE	Cluster of Isoform 2 of Ras-related protein Rab-5A OS=Homo sapiens OX=9606 GN=RAB5A (sp|P20339-2|RAB5A_HUMAN)	P20339-2	RAB5A_HUMAN [5]	22 kDa	1149700	1055900	2453700	706860	1098800	1	1	1	1284500	1	1	1	1
171	TRUE	Cluster of Isoform 3 of Heterogeneous nuclear ribonucleoprotein A/B OS=Homo sapiens OX=9606 GN=HNRNPAB (sp|Q99729-3|ROAA_HUMAN)	Q99729-3	ROAA_HUMAN [2]	31 kDa	6943900	8028900	6989000	1	11610000	967980	348110	582520	8654400	5289400	1608600	595320	1
172	TRUE	GTP-binding nuclear protein Ran OS=Homo sapiens OX=9606 GN=RAN PE=1 SV=3	P62826	RAN_HUMAN	24 kDa	16724000	12586000	6761900	1	5886800	7101100	4788700	9388300	21858000	7516900	1	1	1
173	TRUE	ADP-ribosylation factor-like protein 8B OS=Homo sapiens OX=9606 GN=ARL8B PE=1 SV=1	Q9NVJ2	ARL8B_HUMAN	22 kDa	7251000	3888400	8799000	4097300	3451900	233770	1	1	1621400	1	146330	140890	1
174	TRUE	Cluster of Heat shock 70 kDa protein 1B OS=Homo sapiens OX=9606 GN=HSPA1B PE=1 SV=1 (sp|P0DMV9|HS71B_HUMAN)	P0DMV9	HS71B_HUMAN [3]	70 kDa	2224700	2452300	1507900	1	7393500	1	1	1	1	1	1	1	424910
175	TRUE	Retinol dehydrogenase 11 OS=Homo sapiens OX=9606 GN=RDH11 PE=1 SV=2	Q8TC12	RDH11_HUMAN	35 kDa	4092000	6286200	7905700	6519500	5301300	1	1750000	497950	5224500	64615	1	1	1
176	TRUE	Cluster of Isoform 4 of Guanine nucleotide-binding protein G(s) subunit alpha isoforms short OS=Homo sapiens OX=9606 GN=GNAS (sp|P63092-4|GNAS2_HUMAN)	P63092-4	GNAS2_HUMAN [10]	46 kDa	1	747700	2428700	3099100	1	1	1	1	347350	1	1	1	1
177	TRUE	Splicing factor, proline- and glutamine-rich OS=Homo sapiens OX=9606 GN=SFPQ PE=1 SV=2	P23246	SFPQ_HUMAN	76 kDa	1619100	868350	467980	1	2076600	1099800	167610	167820	4305200	1846300	1	1	44850
178	TRUE	40S ribosomal protein S16 OS=Homo sapiens OX=9606 GN=RPS16 PE=1 SV=2	P62249	RS16_HUMAN	16 kDa	5359700	4240300	2295800	158720	16652000	1	335490	420930	2656100	436650	1	98153	123720
179	TRUE	Cluster of Isoform 2 of MICOS complex subunit MIC60 OS=Homo sapiens OX=9606 GN=IMMT (sp|Q16891-2|MIC60_HUMAN)	Q16891-2	MIC60_HUMAN [3]	83 kDa	1	732430	361920	1	1061300	1	1	1	286580	1	1	1	1
180	TRUE	Cluster of 3-hydroxyacyl-CoA dehydrogenase type-2 OS=Homo sapiens OX=9606 GN=HSD17B10 PE=1 SV=3 (sp|Q99714|HCD2_HUMAN)	Q99714	HCD2_HUMAN [2]	27 kDa	1724600	781050	763910	1460200	6752400	2114400	281930	211930	1898100	1	4006800	4092200	5326900
181	TRUE	Mitochondrial carnitine/acylcarnitine carrier protein OS=Homo sapiens OX=9606 GN=SLC25A20 PE=1 SV=1	O43772	MCAT_HUMAN	33 kDa	3468000	1751000	6583200	3506700	298670	70779	944310	238600	1643400	249900	1	1	1
182	TRUE	40S ribosomal protein S18 OS=Homo sapiens OX=9606 GN=RPS18 PE=1 SV=3	P62269	RS18_HUMAN	18 kDa	11793000	8021700	3306600	11396000	44595000	6008200	10131000	9960300	13073000	7445200	5454600	8990900	8361100
183	TRUE	Signal peptidase complex subunit 2 OS=Homo sapiens OX=9606 GN=SPCS2 PE=1 SV=3	Q15005	SPCS2_HUMAN	25 kDa	346400	603000	928270	1294800	1161100	1	1	380000	7360200	234890	542130	870870	656150
184	TRUE	Cluster of Peptidyl-prolyl cis-trans isomerase A OS=Homo sapiens OX=9606 GN=PPIA PE=1 SV=2 (sp|P62937|PPIA_HUMAN)	P62937	PPIA_HUMAN [2]	18 kDa	4634200	4800300	4309000	1	7650400	527490	482880	1	4971800	1957700	1654000	4871300	4142600
185	TRUE	60S ribosomal protein L13 OS=Homo sapiens OX=9606 GN=RPL13 PE=1 SV=4	P26373	RL13_HUMAN	24 kDa	7345300	5610800	3882900	1479400	32137000	572460	441600	804460	2505700	632150	2289600	2449200	2891200
186	TRUE	60S ribosomal protein L23a OS=Homo sapiens OX=9606 GN=RPL23A PE=1 SV=1	P62750	RL23A_HUMAN	18 kDa	20724000	16042000	6968000	17403000	44521000	10862000	12181000	9366100	25497000	15024000	3393500	3416000	2993200
187	TRUE	Isoform 2 of Cold-inducible RNA-binding protein OS=Homo sapiens OX=9606 GN=CIRBP	Q14011-2	CIRBP_HUMAN	28 kDa	46140000	69488000	24853000	10534000	19189000	6698300	7687700	5451100	16827000	13560000	6607800	8830400	6041100
188	TRUE	Cluster of Acetyl-CoA acetyltransferase, mitochondrial OS=Homo sapiens OX=9606 GN=ACAT1 PE=1 SV=1 (sp|P24752|THIL_HUMAN)	P24752	THIL_HUMAN [2]	45 kDa	191040	372630	351100	1	1162500	607240	2324400	1548000	3625900	1346600	1	1	1
189	TRUE	Isoform Long of Proteasome subunit alpha type-1 OS=Homo sapiens OX=9606 GN=PSMA1	P25786-2	PSA1_HUMAN	30 kDa	4382700	3284300	3050100	949700	2461000	240540	1260900	1131600	3453800	725860	517710	622150	753230
190	TRUE	40S ribosomal protein S9 OS=Homo sapiens OX=9606 GN=RPS9 PE=1 SV=3	P46781	RS9_HUMAN	23 kDa	4339700	4116100	2565600	1315600	8590800	46989	147550	200130	2605900	137490	660230	910300	864610
191	TRUE	NADH dehydrogenase [ubiquinone] 1 alpha subcomplex assembly factor 3 OS=Homo sapiens OX=9606 GN=NDUFAF3 PE=1 SV=1	Q9BU61	NDUF3_HUMAN	20 kDa	944880	953320	1025500	877910	390920	2622800	4231300	1672900	4975800	2863300	1181300	1628300	1286700
192	TRUE	Proliferation-associated protein 2G4 OS=Homo sapiens OX=9606 GN=PA2G4 PE=1 SV=3	Q9UQ80	PA2G4_HUMAN	44 kDa	818170	1	112510	1	32327000	1	1	1	48893	1	131720	1	149380
193	TRUE	D-3-phosphoglycerate dehydrogenase OS=Homo sapiens OX=9606 GN=PHGDH PE=1 SV=4	O43175	SERA_HUMAN	57 kDa	574200	974270	734850	442980	4197200	1	75347	56645	868810	1	388310	228020	167660
194	TRUE	ATP synthase subunit g, mitochondrial OS=Homo sapiens OX=9606 GN=ATP5MG PE=1 SV=3	O75964	ATP5L_HUMAN	11 kDa	4688900	6107300	17037000	11544000	26338000	3062500	5056600	1	66614000	1377400	2465400	1155800	1
195	TRUE	Elongation factor 1-gamma OS=Homo sapiens OX=9606 GN=EEF1G PE=1 SV=3	P26641	EF1G_HUMAN	50 kDa	1496200	343330	160820	184470	14975000	1	1	1	1	1	1	1	1
196	TRUE	Isoform 2 of Tissue factor pathway inhibitor 2 OS=Homo sapiens OX=9606 GN=TFPI2	P48307-2	TFPI2_HUMAN (+1)	26 kDa	5753400	9824400	16798000	10188000	19532000	1	1	1	1	1	1	1	1
197	TRUE	Isoform 2 of NADH dehydrogenase [ubiquinone] flavoprotein 1, mitochondrial OS=Homo sapiens OX=9606 GN=NDUFV1	P49821-2	NDUV1_HUMAN	50 kDa	236480	871040	463530	280150	1663200	1	314080	1	919500	28315	93522	1	1
198	TRUE	Spectrin beta chain, non-erythrocytic 1 OS=Homo sapiens OX=9606 GN=SPTBN1 PE=1 SV=2	Q01082	SPTB2_HUMAN	275 kDa	10159	64633	26203	47801	343860	1	1	1	1	1	1	18436	6861.9
199	TRUE	Estradiol 17-beta-dehydrogenase 11 OS=Homo sapiens OX=9606 GN=HSD17B11 PE=1 SV=3	Q8NBQ5	DHB11_HUMAN	33 kDa	1	426250	298670	377940	1164400	310900	2938900	1081500	8391800	260260	274900	468780	1
200	TRUE	39S ribosomal protein L27, mitochondrial OS=Homo sapiens OX=9606 GN=MRPL27 PE=1 SV=1	Q9P0M9	RM27_HUMAN	16 kDa	301470000	262790000	244630000	390690000	397240000	1	1	133790000	720630	860020	100820000	2770600000	1
201	TRUE	Junction plakoglobin OS=Homo sapiens OX=9606 GN=JUP PE=1 SV=3	P14923	PLAK_HUMAN	82 kDa	348070	1	1	482180	181160	55851	34865	211110	1	1	688860	1	41177
202	TRUE	Protein disulfide-isomerase OS=Homo sapiens OX=9606 GN=P4HB PE=1 SV=3	P07237	PDIA1_HUMAN	57 kDa	1	1	1	1	26499	76510	1	1	1	1	1648200	1464200	2142200
203	TRUE	Galectin-1 OS=Homo sapiens OX=9606 GN=LGALS1 PE=1 SV=2	P09382	LEG1_HUMAN	15 kDa	5127000	6330000	7430700	11051000	2032600	275830	3528400	1668600	2070400	928260	2010200	2927700	3089700
204	TRUE	Signal recognition particle 14 kDa protein OS=Homo sapiens OX=9606 GN=SRP14 PE=1 SV=2	P37108	SRP14_HUMAN	15 kDa	7034100	7671100	5037300	593320	45201000	7762200	7251700	7095100	19841000	11057000	6360500	1031100	6770200
205	TRUE	Keratin, type II cytoskeletal 4 OS=Homo sapiens OX=9606 GN=KRT4 PE=1 SV=4	P19013	K2C4_HUMAN	57 kDa	1	1	1	1	1	1	1	1	1	7161200	1	1	1
206	TRUE	Cluster of Dynein light chain roadblock-type 1 OS=Homo sapiens OX=9606 GN=DYNLRB1 PE=1 SV=3 (sp|Q9NP97|DLRB1_HUMAN)	Q9NP97	DLRB1_HUMAN [2]	11 kDa	36447000	35855000	27768000	12558000	29913000	1	4267400	8217500	10433000	1992700	1	1	1
207	TRUE	Cluster of Annexin A2 OS=Homo sapiens OX=9606 GN=ANXA2 PE=1 SV=2 (sp|P07355|ANXA2_HUMAN)	P07355	ANXA2_HUMAN [2]	39 kDa	1	1	1	1	2297400	2591100	2267000	1	3004000	1	1	1	1
208	TRUE	Cluster of Isoform 3 of Heterogeneous nuclear ribonucleoprotein Q OS=Homo sapiens OX=9606 GN=SYNCRIP (sp|O60506-3|HNRPQ_HUMAN)	O60506-3	HNRPQ_HUMAN [4]	63 kDa	123040	1	258190	1	1522000	1	53098	46732	1152900	394140	1	1	1
209	TRUE	Mitochondrial proton/calcium exchanger protein OS=Homo sapiens OX=9606 GN=LETM1 PE=1 SV=1	O95202	LETM1_HUMAN	83 kDa	1	508650	335050	344540	1099100	1	38883	1	1047300	1	1	1	1
210	TRUE	L-lactate dehydrogenase B chain OS=Homo sapiens OX=9606 GN=LDHB PE=1 SV=2	P07195	LDHB_HUMAN	37 kDa	385750	328770	365390	1	5914700	162440	199670	144930	432480	1	1757200	1397600	1881500
211	TRUE	Isoform IB of Synapsin-1 OS=Homo sapiens OX=9606 GN=SYN1	P17600-2	SYN1_HUMAN	70 kDa	2528300	1266100	927590	950560	5051300	1	1	1	96509	1	521350	101840	228550
212	TRUE	AP-2 complex subunit alpha-2 OS=Homo sapiens OX=9606 GN=AP2A2 PE=1 SV=2	O94973	AP2A2_HUMAN	104 kDa	148720	136410	96332	71702	6436700	1	1	1	19743	1	19229	19103	46121
213	TRUE	Peptidyl-prolyl cis-trans isomerase FKBP3 OS=Homo sapiens OX=9606 GN=FKBP3 PE=1 SV=1	Q00688	FKBP3_HUMAN	25 kDa	6294900	5813000	1672500	559480	17130000	568620	120820	68983	1235400	429070	787340	1753700	2024100
214	TRUE	Cluster of Proteasome subunit alpha type-7 OS=Homo sapiens OX=9606 GN=PSMA7 PE=1 SV=1 (sp|O14818|PSA7_HUMAN)	O14818	PSA7_HUMAN [3]	28 kDa	3263500	1258200	1777100	1893200	6039300	1	1	1	3947000	395320	1	1	1
215	TRUE	Neurofilament medium polypeptide OS=Homo sapiens OX=9606 GN=NEFM PE=1 SV=3	P07197	NFM_HUMAN	102 kDa	49445	268850	1537100	494110	1	495880	926070	469070	3111500	1432300	206790	614490	333740
216	TRUE	Histone H1x OS=Homo sapiens OX=9606 GN=H1FX PE=1 SV=1	Q92522	H1X_HUMAN	22 kDa	3853700	5452700	2213300	878180	27098000	4091300	8400800	3919700	8521200	8119800	978930	1	1
217	TRUE	Isoform 2 of NADH dehydrogenase [ubiquinone] iron-sulfur protein 2, mitochondrial OS=Homo sapiens OX=9606 GN=NDUFS2	O75306-2	NDUS2_HUMAN	52 kDa	35686	54467	276680	587460	623610	1	300610	1	3731700	1	1	1	68617
218	TRUE	Cluster of Isoform 12 of Titin OS=Homo sapiens OX=9606 GN=TTN (sp|Q8WZ42-12|TITIN_HUMAN)	Q8WZ42-12	TITIN_HUMAN [4]	3994 kDa	1	1	1	1	644.43	1	1	1	1	1	1	1	1
219	TRUE	Cluster of Isoform 2 of Septin-7 OS=Homo sapiens OX=9606 GN=SEPT7 (sp|Q16181-2|SEPT7_HUMAN)	Q16181-2	SEPT7_HUMAN [2]	51 kDa	4675000	1	1	1	4481400	1	1	1	722810	1	1	1	1
220	TRUE	40S ribosomal protein SA OS=Homo sapiens OX=9606 GN=RPSA PE=1 SV=4	P08865	RSSA_HUMAN	33 kDa	1345200	2416000	1090500	282150	5291800	1	376140	58888	1690700	269410	1838700	1718300	2001000
221	TRUE	Cluster of Septin-9 OS=Homo sapiens OX=9606 GN=SEPT9 PE=1 SV=2 (sp|Q9UHD8|SEPT9_HUMAN)	Q9UHD8	SEPT9_HUMAN [3]	65 kDa	1120800	625280	634140	471980	2548200	1	1	1	636110	1	56214	1	295590
222	TRUE	Cluster of Aspartate aminotransferase, mitochondrial OS=Homo sapiens OX=9606 GN=GOT2 PE=1 SV=3 (sp|P00505|AATM_HUMAN)	P00505	AATM_HUMAN [2]	48 kDa	1	1	1	1	2284100	1	441510	1	1	1	2493600	694100	2345200
223	TRUE	Peroxiredoxin-6 OS=Homo sapiens OX=9606 GN=PRDX6 PE=1 SV=3	P30041	PRDX6_HUMAN	25 kDa	339990	662510	346360	1	2386100	353530	1	1	137010	1	391670	437830	615640
224	TRUE	60S ribosomal protein L38 OS=Homo sapiens OX=9606 GN=RPL38 PE=1 SV=2	P63173	RL38_HUMAN	8 kDa	15090000	10076000	6405400	1	31021000	1332300	1992600	1743900	4960600	1	1542100	477180	2254600
225	TRUE	40S ribosomal protein S15a OS=Homo sapiens OX=9606 GN=RPS15A PE=1 SV=2	P62244	RS15A_HUMAN	15 kDa	7288900	4728200	5190500	1753700	23087000	1214000	651060	1330400	6256000	455240	1	1	825500
226	TRUE	Cluster of Peroxiredoxin-2 OS=Homo sapiens OX=9606 GN=PRDX2 PE=1 SV=5 (sp|P32119|PRDX2_HUMAN)	P32119	PRDX2_HUMAN [2]	22 kDa	2007800	6741700	5037300	1	15221000	1	2017700	660380	87747	1	2759500	3630800	5154000
227	TRUE	Cluster of 60S acidic ribosomal protein P0 OS=Homo sapiens OX=9606 GN=RPLP0 PE=1 SV=1 (sp|P05388|RLA0_HUMAN)	P05388	RLA0_HUMAN [2]	34 kDa	2637500	1417500	1462600	1	44477000	1	1	1	442300	1	2682300	1	1
228	TRUE	Cluster of Eukaryotic translation initiation factor 2 subunit 3 OS=Homo sapiens OX=9606 GN=EIF2S3 PE=1 SV=3 (sp|P41091|IF2G_HUMAN)	P41091	IF2G_HUMAN [2]	51 kDa	1198500	928950	1	1	10676000	1	1	1	1067800	1	1	1	1
229	TRUE	Nascent polypeptide-associated complex subunit alpha, muscle-specific form OS=Homo sapiens OX=9606 GN=NACA PE=1 SV=1	E9PAV3	NACAM_HUMAN	205 kDa	422560	512890	551190	66494	170330	178820	212720	144980	1355600	696590	1	1	1
230	TRUE	Isoform 2 of Dolichyl-diphosphooligosaccharide--protein glycosyltransferase subunit 2 OS=Homo sapiens OX=9606 GN=RPN2	P04844-2	RPN2_HUMAN	68 kDa	291190	479910	1316000	1488800	1782400	1	86524	1	1187300	1	217590	262300	118240
231	TRUE	28S ribosomal protein S23, mitochondrial OS=Homo sapiens OX=9606 GN=MRPS23 PE=1 SV=2	Q9Y3D9	RT23_HUMAN	22 kDa	1825100	1206800	545950	222730	3153700	352730	65686	75278	3733600	457580	404480	99176	551590
232	TRUE	40S ribosomal protein S8 OS=Homo sapiens OX=9606 GN=RPS8 PE=1 SV=2	P62241	RS8_HUMAN	24 kDa	5111200	4191900	1553700	265890	14952000	838320	226250	1	2100500	1	1	1	1
233	TRUE	Isoform 2 of SRA stem-loop-interacting RNA-binding protein, mitochondrial OS=Homo sapiens OX=9606 GN=SLIRP	Q9GZT3-2	SLIRP_HUMAN (+1)	12 kDa	11890000	10174000	8584300	1416100	8582900	3420100	9644500	5431800	11097000	8554500	253990	1	514410
234	TRUE	Cluster of Keratin, type I cuticular Ha1 OS=Homo sapiens OX=9606 GN=KRT31 PE=1 SV=3 (sp|Q15323|K1H1_HUMAN)	Q15323	K1H1_HUMAN [4]	47 kDa	234410	192180	1	768070	1	267580	351140	271460	1	373890	1	1	1
235	TRUE	Cluster of Mitochondrial 2-oxoglutarate/malate carrier protein OS=Homo sapiens OX=9606 GN=SLC25A11 PE=1 SV=3 (sp|Q02978|M2OM_HUMAN)	Q02978	M2OM_HUMAN [2]	34 kDa	487150	303620	1732800	1956700	532670	1	1	1	1963500	133520	1	1	1
236	TRUE	Golgi-associated plant pathogenesis-related protein 1 OS=Homo sapiens OX=9606 GN=GLIPR2 PE=1 SV=3	Q9H4G4	GAPR1_HUMAN	17 kDa	4608400	6898000	5118500	10637000	4364800	10108000	7176400	4719400	25198000	7158200	2665400	1248300	2698400
237	TRUE	Cluster of Eukaryotic initiation factor 4A-I OS=Homo sapiens OX=9606 GN=EIF4A1 PE=1 SV=1 (sp|P60842|IF4A1_HUMAN)	P60842	IF4A1_HUMAN [3]	46 kDa	201740	196460	1	1	7193400	1	1	1	1	1	1	1	1
238	TRUE	Isoform B of AP-2 complex subunit alpha-1 OS=Homo sapiens OX=9606 GN=AP2A1	O95782-2	AP2A1_HUMAN (+1)	105 kDa	143760	131860	93121	69312	5505700	1	1	1	19085	1	18588	18466	44584
239	TRUE	Adenosylhomocysteinase OS=Homo sapiens OX=9606 GN=AHCY PE=1 SV=4	P23526	SAHH_HUMAN	48 kDa	1507000	1526800	1413600	1926900	630650	691700	859720	479640	1019400	919250	610830	492140	550970
240	TRUE	Ras GTPase-activating protein-binding protein 1 OS=Homo sapiens OX=9606 GN=G3BP1 PE=1 SV=1	Q13283	G3BP1_HUMAN	52 kDa	3730300	1781200	327780	1	6464600	1	1	1	345560	99355	193090	239880	53241
241	TRUE	CDGSH iron-sulfur domain-containing protein 2 OS=Homo sapiens OX=9606 GN=CISD2 PE=1 SV=1	Q8N5K1	CISD2_HUMAN	15 kDa	1	167260	2669000	2959000	4163400	445140	2950500	1	21907000	752930	1	1	1
242	TRUE	Ras-related protein Rab-21 OS=Homo sapiens OX=9606 GN=RAB21 PE=1 SV=3	Q9UL25	RAB21_HUMAN	24 kDa	2674400	706270	2356800	2380700	376630	50895	542370	60111	2135700	379390	1	1	1
243	TRUE	60S ribosomal protein L22 OS=Homo sapiens OX=9606 GN=RPL22 PE=1 SV=2	P35268	RL22_HUMAN	15 kDa	92956000	80663000	35859000	8211100	110560000	14542000	20713000	23184000	18697000	46871000	34007000	47179000	37927000
244	TRUE	Serine/arginine-rich splicing factor 7 OS=Homo sapiens OX=9606 GN=SRSF7 PE=1 SV=1	Q16629	SRSF7_HUMAN	27 kDa	4658400	8039000	5985200	6469000	1269100	3639000	147510	821260	9805700	1567800	1	1	1
245	TRUE	Cluster of Isoform 2 of L-lactate dehydrogenase A chain OS=Homo sapiens OX=9606 GN=LDHA (sp|P00338-2|LDHA_HUMAN)	P00338-2	LDHA_HUMAN [2]	30 kDa	678920	1098700	377070	401820	3299400	419480	1	1	102610	1	893780	1514800	1086700
246	TRUE	Ubiquitin-40S ribosomal protein S27a OS=Homo sapiens OX=9606 GN=RPS27A PE=1 SV=2	P62979	RS27A_HUMAN	18 kDa	11297000	19112000	23149000	17068000	13305000	1104600	6127600	3644900	11751000	5176200	11057000	11167000	13787000
247	TRUE	Isoform 2 of NADH dehydrogenase [ubiquinone] 1 alpha subcomplex subunit 13 OS=Homo sapiens OX=9606 GN=NDUFA13	Q9P0J0-2	NDUAD_HUMAN	25 kDa	659450	3167900	3888200	7510600	3807700	389910	2252400	1196400	8777000	1737300	2443100	2732800	3001000
248	TRUE	Isoform 2 of Serine/arginine-rich splicing factor 3 OS=Homo sapiens OX=9606 GN=SRSF3	P84103-2	SRSF3_HUMAN	14 kDa	11418000	20729000	10358000	15430000	3242100	10425000	5959200	4849700	20232000	9187700	3791800	3993800	3356400
249	TRUE	Cluster of Mitochondrial glutamate carrier 1 OS=Homo sapiens OX=9606 GN=SLC25A22 PE=1 SV=1 (sp|Q9H936|GHC1_HUMAN)	Q9H936	GHC1_HUMAN [2]	34 kDa	2887800	3708500	4812500	5748600	1730500	1	1	1	772640	1	1	1	1
250	TRUE	NADH dehydrogenase [ubiquinone] 1 alpha subcomplex subunit 2 OS=Homo sapiens OX=9606 GN=NDUFA2 PE=1 SV=3	O43678	NDUA2_HUMAN	11 kDa	2444000	4288900	2404100	4371700	1249600	1357200	8233900	2713800	2222900	3813700	269350	892030	347240
251	TRUE	40S ribosomal protein S7 OS=Homo sapiens OX=9606 GN=RPS7 PE=1 SV=1	P62081	RS7_HUMAN	22 kDa	3230600	2914000	1369300	1807700	27328000	562220	1642500	261040	8960400	3137400	1	30841	222250
252	TRUE	Cluster of Electron transfer flavoprotein subunit beta OS=Homo sapiens OX=9606 GN=ETFB PE=1 SV=3 (sp|P38117|ETFB_HUMAN)	P38117	ETFB_HUMAN [2]	28 kDa	1	1	1	338130	1	1569800	2038400	752450	5270900	1909200	1115700	1	426870
253	TRUE	Cluster of Isoform 2 of Fatty aldehyde dehydrogenase OS=Homo sapiens OX=9606 GN=ALDH3A2 (sp|P51648-2|AL3A2_HUMAN)	P51648-2	AL3A2_HUMAN [5]	58 kDa	1	913740	1306000	1227100	2104500	1	146250	1	652290	1	283990	1	483920
254	TRUE	Isocitrate dehydrogenase [NADP] cytoplasmic OS=Homo sapiens OX=9606 GN=IDH1 PE=1 SV=2	O75874	IDHC_HUMAN	47 kDa	432950	1268700	992600	1119900	2346000	93027	515790	627230	1193600	354640	1	558270	97831
255	TRUE	Complement C3 OS=Homo sapiens OX=9606 GN=C3 PE=1 SV=2	P01024	CO3_HUMAN	187 kDa	40461	148150	164530	119160	1	1	48393	1	49389	54951	1	1	1
256	TRUE	40S ribosomal protein S2 OS=Homo sapiens OX=9606 GN=RPS2 PE=1 SV=2	P15880	RS2_HUMAN	31 kDa	1806100	1247500	1332200	1	7047600	1	1	35166	917350	75904	244630	345090	108650
257	TRUE	Isoform 2 of Transketolase OS=Homo sapiens OX=9606 GN=TKT	P29401-2	TKT_HUMAN	69 kDa	397690	454750	361160	442530	2774100	531820	228100	201300	516620	158610	1278500	573220	1010800
258	TRUE	Signal recognition particle receptor subunit beta OS=Homo sapiens OX=9606 GN=SRPRB PE=1 SV=3	Q9Y5M8	SRPRB_HUMAN	30 kDa	1	786660	601350	1	3426100	1	68136	1	1698500	138040	144440	1	146910
259	TRUE	Cluster of Torsin-1A-interacting protein 1 OS=Homo sapiens OX=9606 GN=TOR1AIP1 PE=1 SV=2 (sp|Q5JTV8|TOIP1_HUMAN)	Q5JTV8	TOIP1_HUMAN [2]	66 kDa	184000	1108100	1168000	1948400	580490	1	543450	1	1936000	1	1	1	1
260	TRUE	60S ribosomal protein L10a OS=Homo sapiens OX=9606 GN=RPL10A PE=1 SV=2	P62906	RL10A_HUMAN	25 kDa	3709900	4255800	2627700	2408000	119060000	1	1	329320	2200200	287800	977930	1	1
261	TRUE	Cluster of Signal recognition particle 9 kDa protein OS=Homo sapiens OX=9606 GN=SRP9 PE=1 SV=2 (sp|P49458|SRP09_HUMAN)	P49458	SRP09_HUMAN [2]	10 kDa	2382800	429090	493540	1	8340600	2398200	3130900	2988900	5599000	4559300	1	1	1
262	TRUE	Cartilage-associated protein OS=Homo sapiens OX=9606 GN=CRTAP PE=1 SV=1	O75718	CRTAP_HUMAN	47 kDa	1	1	1	1	1	1	1	1	1	1	1745300	1602200	1801300
263	TRUE	Fructose-bisphosphate aldolase A OS=Homo sapiens OX=9606 GN=ALDOA PE=1 SV=2	P04075	ALDOA_HUMAN	39 kDa	2692500	1447300	3230200	891460	6892700	1296600	1452100	673690	2027400	709880	3198800	1769300	3191500
264	TRUE	60S acidic ribosomal protein P2 OS=Homo sapiens OX=9606 GN=RPLP2 PE=1 SV=1	P05387	RLA2_HUMAN	12 kDa	11419000	10266000	5107500	1207000	59945000	1473400	5019100	2958200	595020	1	14733000	16299000	19665000
265	TRUE	40S ribosomal protein S12 OS=Homo sapiens OX=9606 GN=RPS12 PE=1 SV=3	P25398	RS12_HUMAN	15 kDa	12144000	5968800	2902400	1	12806000	908880	610370	203790	2060400	100820	1	331700	358490
266	TRUE	Isoform 2 of Heterogeneous nuclear ribonucleoprotein A3 OS=Homo sapiens OX=9606 GN=HNRNPA3	P51991-2	ROA3_HUMAN	37 kDa	812650	709230	771950	1	1546500	165220	1	1	4589500	1730500	1	1	1
267	TRUE	NADH-cytochrome b5 reductase 1 OS=Homo sapiens OX=9606 GN=CYB5R1 PE=1 SV=1	Q9UHQ9	NB5R1_HUMAN	34 kDa	1182800	1291700	2147100	1452900	968560	43259	789160	1	2250800	134230	616270	123660	591720
268	TRUE	Cluster of Microtubule-associated proteins 1A/1B light chain 3 beta 2 OS=Homo sapiens OX=9606 GN=MAP1LC3B2 PE=2 SV=1 (sp|A6NCE7|MP3B2_HUMAN)	A6NCE7	MP3B2_HUMAN [2]	15 kDa	1	1	1	1	2633500	1	1	1	1	1	1	1	1
269	TRUE	T-complex protein 1 subunit alpha OS=Homo sapiens OX=9606 GN=TCP1 PE=1 SV=1	P17987	TCPA_HUMAN	60 kDa	337370	450020	121400	1	3312600	1	1	1	50737	1	14872	1	1
270	TRUE	Isoform 2 of V-type proton ATPase catalytic subunit A OS=Homo sapiens OX=9606 GN=ATP6V1A	P38606-2	VATA_HUMAN	65 kDa	194680	393580	179970	43102	993390	1	1	1	21237	1	698010	627250	605930
271	TRUE	Keratin, type II cytoskeletal 80 OS=Homo sapiens OX=9606 GN=KRT80 PE=1 SV=2	Q6KB66	K2C80_HUMAN	51 kDa	1	1	1	10974000	10792000	8437500	10496000	5261500	1	4845900	16322000	3569800	4857200
272	TRUE	NADH dehydrogenase [ubiquinone] 1 alpha subcomplex subunit 6 OS=Homo sapiens OX=9606 GN=NDUFA6 PE=1 SV=4	P56556	NDUA6_HUMAN	15 kDa	1575400	2746400	2448100	3342500	2810900	4074600	9628900	6743700	11854000	6924200	2019900	2491700	960660
273	TRUE	Isoform 2 of 26S proteasome non-ATPase regulatory subunit 11 OS=Homo sapiens OX=9606 GN=PSMD11	O00231-2	PSD11_HUMAN (+1)	48 kDa	270750	367850	111860	263220	2335300	1	1	1	1	1	69504	170730	150910
274	TRUE	Isoform 17 of Fibronectin OS=Homo sapiens OX=9606 GN=FN1	P02751-17	FINC_HUMAN	256 kDa	347310	462930	523840	115560	10912	1	25649	48069	54540	266160	1	1	1
275	TRUE	Isoform 2 of Gelsolin OS=Homo sapiens OX=9606 GN=GSN	P06396-2	GELS_HUMAN	81 kDa	579730	1094500	1355600	287880	165980	1	38930	303430	585980	535850	1	1	1
276	TRUE	Dopamine beta-hydroxylase OS=Homo sapiens OX=9606 GN=DBH PE=1 SV=3	P09172	DOPO_HUMAN	69 kDa	606890	2053900	1122200	314590	1113700	1	1	1	1	1	603220	982110	528310
277	TRUE	Peroxiredoxin-5, mitochondrial OS=Homo sapiens OX=9606 GN=PRDX5 PE=1 SV=4	P30044	PRDX5_HUMAN	22 kDa	1725300	2761300	2608300	2167800	3681000	1	1742000	323750	653440	276070	3633000	1677400	1182500
278	TRUE	60S ribosomal protein L9 OS=Homo sapiens OX=9606 GN=RPL9 PE=1 SV=1	P32969	RL9_HUMAN	22 kDa	4807100	3495600	2953900	3470100	18310000	1601100	2114900	2425700	6148900	2614300	2330400	2444500	4231700
279	TRUE	40S ribosomal protein S25 OS=Homo sapiens OX=9606 GN=RPS25 PE=1 SV=1	P62851	RS25_HUMAN	14 kDa	9439800	9402800	4885900	7255100	60042000	3687900	7740300	4678600	18239000	6355400	5918600	8926100	5610700
280	TRUE	Non-POU domain-containing octamer-binding protein OS=Homo sapiens OX=9606 GN=NONO PE=1 SV=4	Q15233	NONO_HUMAN	54 kDa	1206300	1078100	507900	1	1271300	484130	312200	17868	3923100	1798600	1	1	1
281	TRUE	DnaJ homolog subfamily C member 10 OS=Homo sapiens OX=9606 GN=DNAJC10 PE=1 SV=2	Q8IXB1	DJC10_HUMAN	91 kDa	590440	978260	550550	236100	348830	1	1	1	192100	1	1	1	1
282	TRUE	Mitochondrial import inner membrane translocase subunit Tim13 OS=Homo sapiens OX=9606 GN=TIMM13 PE=1 SV=1	Q9Y5L4	TIM13_HUMAN	11 kDa	2843300	2399600	2696700	4908400	2053700	5322800	9620500	3355500	5983100	3870500	1	1	1
283	TRUE	7-dehydrocholesterol reductase OS=Homo sapiens OX=9606 GN=DHCR7 PE=1 SV=1	Q9UBM7	DHCR7_HUMAN	54 kDa	294780	650820	630210	853160	580400	1	250020	1	1314500	78602	519720	293840	518790
284	TRUE	Beta-centractin OS=Homo sapiens OX=9606 GN=ACTR1B PE=1 SV=1	P42025	ACTY_HUMAN	42 kDa	2486000	872410	2046200	3374800	15182000	1	1	188040	1731700	1	1	387590	481840
285	TRUE	Cluster of VIP peptides OS=Homo sapiens OX=9606 GN=VIP PE=1 SV=1 (sp|P01282|VIP_HUMAN)	P01282	VIP_HUMAN [2]	19 kDa	1	1	1	1	1	1445200	5202300	1	6755600	1547300	1	1	1
286	TRUE	Small nuclear ribonucleoprotein Sm D1 OS=Homo sapiens OX=9606 GN=SNRPD1 PE=1 SV=1	P62314	SMD1_HUMAN	13 kDa	18046000	10762000	8972300	8091100	11808000	2990300	7082200	8101900	19156000	4996800	643870	442410	854780
287	TRUE	Isoform 2 of Peptidyl-prolyl cis-trans isomerase FKBP11 OS=Homo sapiens OX=9606 GN=FKBP11	Q9NYL4-2	FKB11_HUMAN	16 kDa	186370	1539900	1366800	3778100	2867100	715640	202440	1861300	8814700	179990	186870	395310	220790
288	TRUE	60S ribosomal protein L26 OS=Homo sapiens OX=9606 GN=RPL26 PE=1 SV=1	P61254	RL26_HUMAN	17 kDa	388990	252100	106250	128920	7607500	234770	120560	1	526930	320060	200510	1	1
289	TRUE	Cluster of U1 small nuclear ribonucleoprotein A OS=Homo sapiens OX=9606 GN=SNRPA PE=1 SV=3 (sp|P09012|SNRPA_HUMAN)	P09012	SNRPA_HUMAN [2]	31 kDa	4932700	7603400	5358300	1	5209400	1	3564100	1	5254600	1	1	1	1
290	TRUE	Cluster of Isoform 3 of Signal peptidase complex catalytic subunit SEC11A OS=Homo sapiens OX=9606 GN=SEC11A (sp|P67812-3|SC11A_HUMAN)	P67812-3	SC11A_HUMAN [2]	21 kDa	1	1	1	1	1282500	1	1532100	1	6908500	1	1	1	1
291	TRUE	Cluster of Hemoglobin subunit beta OS=Homo sapiens OX=9606 GN=HBB PE=1 SV=2 (sp|P68871|HBB_HUMAN)	P68871	HBB_HUMAN [3]	16 kDa	1	498800000	457380000	1	1	1	1	1	83103000	1	1	1	1
292	TRUE	OCIA domain-containing protein 1 OS=Homo sapiens OX=9606 GN=OCIAD1 PE=1 SV=1	Q9NX40	OCAD1_HUMAN	28 kDa	518910	192170	1465800	1	479750	1	2584300	642150	2141800	767530	1	1	1
293	TRUE	Probable ATP-dependent RNA helicase DDX17 OS=Homo sapiens OX=9606 GN=DDX17 PE=1 SV=2	Q92841	DDX17_HUMAN	80 kDa	252510	575070	1	1	1160900	53264	1	29693	631980	42961	1	1	1
294	TRUE	Cluster of Isoform 3 of ATP synthase subunit f, mitochondrial OS=Homo sapiens OX=9606 GN=ATP5MF (sp|P56134-3|ATPK_HUMAN)	P56134-3	ATPK_HUMAN [4]	6 kDa	21640000	24995000	41175000	7044100	72781000	1	13401000	1	60268000	6584400	1	1	24522000
295	TRUE	ATP synthase F(0) complex subunit B1, mitochondrial OS=Homo sapiens OX=9606 GN=ATP5PB PE=1 SV=2	P24539	AT5F1_HUMAN	29 kDa	1755200	2386400	5890800	4500400	3357600	1	1422600	462460	7272700	289870	1	1	2216200
296	TRUE	Desmoglein-1 OS=Homo sapiens OX=9606 GN=DSG1 PE=1 SV=2	Q02413	DSG1_HUMAN	114 kDa	22712	1	1	1522100	6767700	149600	100780	67159	1	23350	278520	1	1
297	TRUE	Isoform 3 of Ubiquitin-associated protein 2-like OS=Homo sapiens OX=9606 GN=UBAP2L	Q14157-3	UBP2L_HUMAN (+2)	113 kDa	4546600	910200	358230	217350	2351300	24388	51768	103960	426310	351050	292040	1	178480
298	TRUE	NADH dehydrogenase [ubiquinone] 1 alpha subcomplex subunit 9, mitochondrial OS=Homo sapiens OX=9606 GN=NDUFA9 PE=1 SV=2	Q16795	NDUA9_HUMAN	43 kDa	1	54584	281970	1121400	600010	1	190410	52529	855820	1	29492	1	161310
299	TRUE	NADH dehydrogenase [ubiquinone] 1 alpha subcomplex subunit 12 OS=Homo sapiens OX=9606 GN=NDUFA12 PE=1 SV=1	Q9UI09	NDUAC_HUMAN	17 kDa	806930	1901600	1088900	324050	1717800	198050	2187700	695340	2391200	1075600	290640	1	605300
300	TRUE	Cluster of Isoform 3 of Poly(rC)-binding protein 2 OS=Homo sapiens OX=9606 GN=PCBP2 (sp|Q15366-3|PCBP2_HUMAN)	Q15366-3	PCBP2_HUMAN [7]	38 kDa	2444600	1880900	1337800	1	4761300	1	1	1	382330	1	1	1	1
301	TRUE	Argininosuccinate lyase OS=Homo sapiens OX=9606 GN=ASL PE=1 SV=4	P04424	ARLY_HUMAN	52 kDa	53968	568600	1	1	5276200	1	1	1	1	1	289360	205450	258070
302	TRUE	60S ribosomal protein L30 OS=Homo sapiens OX=9606 GN=RPL30 PE=1 SV=2	P62888	RL30_HUMAN	13 kDa	922030	584430	704340	1	15918000	1624300	2302100	3026800	11111000	4007400	921370	1	1
303	TRUE	Microtubule-associated protein RP/EB family member 1 OS=Homo sapiens OX=9606 GN=MAPRE1 PE=1 SV=3	Q15691	MARE1_HUMAN	30 kDa	181740	1557300	477780	178110	9789900	1	1	1	98557	1	447570	123570	64166
304	TRUE	Protein THEM6 OS=Homo sapiens OX=9606 GN=THEM6 PE=1 SV=2	Q8WUY1	THEM6_HUMAN	24 kDa	1	1	1	188410	306340	1	854160	1330300	1920600	284170	286310	418910	259190
305	TRUE	Cluster of Isoform 3 of ELAV-like protein 4 OS=Homo sapiens OX=9606 GN=ELAVL4 (sp|P26378-3|ELAV4_HUMAN)	P26378-3	ELAV4_HUMAN [4]	42 kDa	1	1	1	1	1908400	1	1	1	1	1	1	1	1
306	TRUE	PRA1 family protein 3 OS=Homo sapiens OX=9606 GN=ARL6IP5 PE=1 SV=1	O75915	PRAF3_HUMAN	22 kDa	309050	4562600	6198500	3627600	10688000	739940	2746500	1	17108000	1	5887200	3648900	5075200
307	TRUE	Heterogeneous nuclear ribonucleoprotein A0 OS=Homo sapiens OX=9606 GN=HNRNPA0 PE=1 SV=1	Q13151	ROA0_HUMAN	31 kDa	3169000	2759500	921600	1	7625500	793120	1	1	3347500	4772700	1	1	1
308	TRUE	Isoform 2 of Acid ceramidase OS=Homo sapiens OX=9606 GN=ASAH1	Q13510-2	ASAH1_HUMAN	47 kDa	703290	1	1706300	525620	3279800	254630	1540200	200500	1191600	133900	1	1	1
309	TRUE	Mitochondrial import receptor subunit TOM5 homolog OS=Homo sapiens OX=9606 GN=TOMM5 PE=1 SV=1	Q8N4H5	TOM5_HUMAN	6 kDa	1	1	1	1	1	266850	778740	1	11232000	167920	1	1	1
310	TRUE	Quinone oxidoreductase OS=Homo sapiens OX=9606 GN=CRYZ PE=1 SV=1	Q08257	QOR_HUMAN	35 kDa	740110	181710	374740	898870	536670	243710	1021900	98677	1542600	531440	1481900	1553500	1447800
311	TRUE	40S ribosomal protein S17 OS=Homo sapiens OX=9606 GN=RPS17 PE=1 SV=2	P08708	RS17_HUMAN	16 kDa	5020700	11546000	2434800	3278900	41123000	2293700	191670	573300	10289000	4222200	1	1	850670
312	TRUE	Isoform 2 of Heterogeneous nuclear ribonucleoprotein M OS=Homo sapiens OX=9606 GN=HNRNPM	P52272-2	HNRPM_HUMAN (+1)	74 kDa	1	93314	1	42699	5264100	1	10781	1	172900	46675	1	1	1
313	TRUE	Erythrocyte band 7 integral membrane protein OS=Homo sapiens OX=9606 GN=STOM PE=1 SV=3	P27105	STOM_HUMAN	32 kDa	1	381180	890470	712260	53615	1	151650	261820	690300	1	537100	439560	710420
314	TRUE	Serpin A12 OS=Homo sapiens OX=9606 GN=SERPINA12 PE=1 SV=1	Q8IW75	SPA12_HUMAN	47 kDa	2648500	489370	700300	1069500	757490	559430	306240	1226500	6039300	1097000	1668000	1840500	5447500
315	TRUE	Cluster of Ras GTPase-activating protein-binding protein 2 OS=Homo sapiens OX=9606 GN=G3BP2 PE=1 SV=2 (sp|Q9UN86|G3BP2_HUMAN)	Q9UN86	G3BP2_HUMAN [2]	54 kDa	294010	1	1	1	7756300	1	1	1	1	1	1	1	1
316	TRUE	RuvB-like 2 OS=Homo sapiens OX=9606 GN=RUVBL2 PE=1 SV=3	Q9Y230	RUVB2_HUMAN	51 kDa	26709	55113	1	1	4822400	1	1	1	1	1	184490	51799	1
317	TRUE	Isoform 5 of Clusterin OS=Homo sapiens OX=9606 GN=CLU	P10909-5	CLUS_HUMAN	54 kDa	90927	352500	837840	868310	1313700	1	174830	1	175910	1	737160	200730	558630
318	TRUE	Cluster of 60S ribosomal protein L31 OS=Homo sapiens OX=9606 GN=RPL31 PE=1 SV=1 (sp|P62899|RL31_HUMAN)	P62899	RL31_HUMAN [2]	14 kDa	3008900	4517200	824630	2055500	28024000	1	472940	1	2558300	1	1	1	1
319	TRUE	Cluster of Isoform 2 of Guanine nucleotide-binding protein G(I)/G(S)/G(T) subunit beta-1 OS=Homo sapiens OX=9606 GN=GNB1 (sp|P62873-2|GBB1_HUMAN)	P62873-2	GBB1_HUMAN [3]	36 kDa	2669500	1022700	669400	627830	1900300	1	1	1	3007000	1	1	1	1
320	TRUE	Cluster of Isoform 4 of Cytosolic acyl coenzyme A thioester hydrolase OS=Homo sapiens OX=9606 GN=ACOT7 (sp|O00154-4|BACH_HUMAN)	O00154-4	BACH_HUMAN [3]	37 kDa	1	1	1761100	1	781130	1	1	1	1	1	1	1	1
321	TRUE	40S ribosomal protein S14 OS=Homo sapiens OX=9606 GN=RPS14 PE=1 SV=3	P62263	RS14_HUMAN	16 kDa	4606700	3725600	3971200	1	40558000	1	802500	424610	3939700	3614900	1	1	1
322	TRUE	Methylglutaconyl-CoA hydratase, mitochondrial OS=Homo sapiens OX=9606 GN=AUH PE=1 SV=1	Q13825	AUHM_HUMAN	36 kDa	1157400	1068000	622300	841260	2395900	1	1	1	407980	1	1	1	1
323	TRUE	Activated RNA polymerase II transcriptional coactivator p15 OS=Homo sapiens OX=9606 GN=SUB1 PE=1 SV=3	P53999	TCP4_HUMAN	14 kDa	5603500	7608600	3902200	1346000	5949700	2164600	1365700	2578600	4702300	4725200	2703200	2888500	2019200
324	TRUE	Protein NipSnap homolog 1 OS=Homo sapiens OX=9606 GN=NIPSNAP1 PE=1 SV=1	Q9BPW8	NIPS1_HUMAN	33 kDa	765630	785080	1142100	1490900	2594100	380760	977190	862040	5117200	410980	4632300	5141700	5052000
325	TRUE	Cluster of Isoform 3 of Insulin-like growth factor II OS=Homo sapiens OX=9606 GN=IGF2 (sp|P01344-3|IGF2_HUMAN)	P01344-3	IGF2_HUMAN [2]	26 kDa	1366100	831770	602390	1	1554100	1	502450	1	1313100	1	1	1	1
326	TRUE	Cluster of Dihydrolipoyl dehydrogenase, mitochondrial OS=Homo sapiens OX=9606 GN=DLD PE=1 SV=2 (sp|P09622|DLDH_HUMAN)	P09622	DLDH_HUMAN [2]	54 kDa	1	1	302920	1	2435000	1	1	1	1	1	1	1	1
327	TRUE	Cluster of Elongation factor 1-delta OS=Homo sapiens OX=9606 GN=EEF1D PE=1 SV=5 (sp|P29692|EF1D_HUMAN)	P29692	EF1D_HUMAN [2]	31 kDa	2198700	145350	1	1	14862000	1	1	1	1	1	1	1	1
328	TRUE	Cluster of Dephospho-CoA kinase domain-containing protein OS=Homo sapiens OX=9606 GN=DCAKD PE=1 SV=1 (sp|Q8WVC6|DCAKD_HUMAN)	Q8WVC6	DCAKD_HUMAN [2]	27 kDa	1	901250	2017900	2953000	9644000	1	1	1	959020	1	330050	1	1
329	TRUE	Isoform 2 of Medium-chain specific acyl-CoA dehydrogenase, mitochondrial OS=Homo sapiens OX=9606 GN=ACADM	P11310-2	ACADM_HUMAN	47 kDa	1	1	67755	1	351780	1	111660	273490	2098400	188260	1	1	1
330	TRUE	Inter-alpha-trypsin inhibitor heavy chain H2 OS=Homo sapiens OX=9606 GN=ITIH2 PE=1 SV=2	P19823	ITIH2_HUMAN	106 kDa	250120	1003600	222090	456360	144870	91950	62289	145870	187450	865800	1	1	1
331	TRUE	ATP-dependent RNA helicase A OS=Homo sapiens OX=9606 GN=DHX9 PE=1 SV=4	Q08211	DHX9_HUMAN	141 kDa	61009	84783	26581	1	1093900	1	1	1	1	1	1	15362	1
332	TRUE	39S ribosomal protein L1, mitochondrial OS=Homo sapiens OX=9606 GN=MRPL1 PE=1 SV=2	Q9BYD6	RM01_HUMAN	37 kDa	838050	619340	553890	246250	1924900	1	1	1	349950	130190	160560	1	245420
333	TRUE	Cluster of ADP-ribosylation factor 4 OS=Homo sapiens OX=9606 GN=ARF4 PE=1 SV=3 (sp|P18085|ARF4_HUMAN)	P18085	ARF4_HUMAN [3]	21 kDa	627240	1	365460	1	3071900	1	1	1	1	1	1	1	1
334	TRUE	Cluster of Arginine--tRNA ligase, cytoplasmic OS=Homo sapiens OX=9606 GN=RARS PE=1 SV=2 (sp|P54136|SYRC_HUMAN)	P54136	SYRC_HUMAN [2]	75 kDa	1	1	1	1	1705300	1	1	1	1	1	1	1	1
335	TRUE	Cleavage and polyadenylation specificity factor subunit 5 OS=Homo sapiens OX=9606 GN=NUDT21 PE=1 SV=1	O43809	CPSF5_HUMAN	26 kDa	2336700	1319500	1	1	5727000	1	1	1	5038400	1	1	1	1
336	TRUE	Prolactin-inducible protein OS=Homo sapiens OX=9606 GN=PIP PE=1 SV=1	P12273	PIP_HUMAN	17 kDa	1	1	152120	6759500	344010	554580	3388100	67743	1385500	256460	155540	1	170080
337	TRUE	Isoform 2 of Adenylyl cyclase-associated protein 1 OS=Homo sapiens OX=9606 GN=CAP1	Q01518-2	CAP1_HUMAN	52 kDa	127260	426120	288270	1	1838800	1	1	1	1	1	580650	610590	858180
338	TRUE	Cytochrome b-c1 complex subunit 8 OS=Homo sapiens OX=9606 GN=UQCRQ PE=1 SV=4	O14949	QCR8_HUMAN	10 kDa	1	1	1	1	4119800	1	2241300	586330	2516800	1	1	1	1
339	TRUE	Cluster of Isoform 2 of Multidrug resistance protein 1 OS=Homo sapiens OX=9606 GN=ABCB1 (sp|P08183-2|MDR1_HUMAN)	P08183-2	MDR1_HUMAN [3]	134 kDa	1	254330	310780	164480	1	1	1	1	139810	1	1	1	1
340	TRUE	Cluster of Myosin-9 OS=Homo sapiens OX=9606 GN=MYH9 PE=1 SV=4 (sp|P35579|MYH9_HUMAN)	P35579	MYH9_HUMAN [5]	227 kDa	1	1	1	1	458220	1	1	1	1	1	1	1	1
341	TRUE	Cluster of Thrombospondin type-1 domain-containing protein 4 OS=Homo sapiens OX=9606 GN=THSD4 PE=2 SV=2 (sp|Q6ZMP0|THSD4_HUMAN)	Q6ZMP0	THSD4_HUMAN [2]	112 kDa	263350	311740	186020	1	827550	1	1	1	1	1	1	1	1
342	TRUE	Isoform Cytoplasmic of Fumarate hydratase, mitochondrial OS=Homo sapiens OX=9606 GN=FH	P07954-2	FUMH_HUMAN (+1)	50 kDa	1	155960	45363	272120	373630	201740	485450	623640	980830	1	1590900	577360	1475100
343	TRUE	NADH dehydrogenase [ubiquinone] 1 alpha subcomplex subunit 8 OS=Homo sapiens OX=9606 GN=NDUFA8 PE=1 SV=3	P51970	NDUA8_HUMAN	20 kDa	587060	1	147040	716330	479070	1	1	1	713980	1	1	1	1
344	TRUE	Reactive oxygen species modulator 1 OS=Homo sapiens OX=9606 GN=ROMO1 PE=1 SV=1	P60602	ROMO1_HUMAN	8 kDa	28901000	17888000	22867000	26758000	16919000	7497400	14165000	18983000	15631000	18280000	2345700	4310600	1
345	TRUE	Cluster of Isoform 2B of GTPase KRas OS=Homo sapiens OX=9606 GN=KRAS (sp|P01116-2|RASK_HUMAN)	P01116-2	RASK_HUMAN [5]	21 kDa	3168500	5839500	957890	853900	698340	1	1	1	1	1	1	1	1
346	TRUE	Cluster of RNA-binding protein 14 OS=Homo sapiens OX=9606 GN=RBM14 PE=1 SV=2 (sp|Q96PK6|RBM14_HUMAN)	Q96PK6	RBM14_HUMAN [2]	69 kDa	108890	1	1	1	1381400	1	388190	1	424470	1	1	1	314410
347	TRUE	ER membrane protein complex subunit 7 OS=Homo sapiens OX=9606 GN=EMC7 PE=1 SV=1	Q9NPA0	EMC7_HUMAN	26 kDa	3412600	2759500	3087800	4441900	1868300	1011900	1966200	294450	2883500	1343900	840220	1833000	1224200
348	TRUE	LYR motif-containing protein 4 OS=Homo sapiens OX=9606 GN=LYRM4 PE=1 SV=1	Q9HD34	LYRM4_HUMAN	11 kDa	309360	1	276980	576180	186340	1981300	3028100	1812200	4016700	1730000	1	1	1
349	TRUE	Cluster of Isoform 2 of Haptoglobin OS=Homo sapiens OX=9606 GN=HP (sp|P00738-2|HPT_HUMAN)	P00738-2	HPT_HUMAN [3]	38 kDa	6599400	11863000	14934000	6892400	2155000	887100	5665200	1	8962700	4436700	1	1	1
350	TRUE	Cluster of Isoform Smooth muscle of Myosin light polypeptide 6 OS=Homo sapiens OX=9606 GN=MYL6 (sp|P60660-2|MYL6_HUMAN)	P60660-2	MYL6_HUMAN [3]	17 kDa	3998800	2094600	1	1	8527900	1	1	1	1	1	1	1	1
351	TRUE	Proteasome subunit beta type-1 OS=Homo sapiens OX=9606 GN=PSMB1 PE=1 SV=2	P20618	PSB1_HUMAN	26 kDa	1165100	291520	411170	1	1660500	1	117390	1	1351200	222780	1	1	1
352	TRUE	Proteasome subunit alpha type-4 OS=Homo sapiens OX=9606 GN=PSMA4 PE=1 SV=1	P25789	PSA4_HUMAN	29 kDa	705230	160860	530240	494080	1978600	1	1	1	1027200	1	264470	370970	303120
353	TRUE	Collagen alpha-2(IV) chain OS=Homo sapiens OX=9606 GN=COL4A2 PE=1 SV=4	P08572	CO4A2_HUMAN	168 kDa	327850	354710	555350	480600	81053	69283	648320	422400	549040	895230	1	1	1
354	TRUE	Isoform 2 of Triosephosphate isomerase OS=Homo sapiens OX=9606 GN=TPI1	P60174-1	TPIS_HUMAN	27 kDa	56769	163960	1	1	5300900	111870	1	1	1	1	2023200	2033800	2621100
355	TRUE	60S ribosomal protein L24 OS=Homo sapiens OX=9606 GN=RPL24 PE=1 SV=1	P83731	RL24_HUMAN	18 kDa	5773300	4224600	1301600	569280	14065000	553620	1	1	3428000	547820	1	1	1
356	TRUE	Cluster of Calcyclin-binding protein OS=Homo sapiens OX=9606 GN=CACYBP PE=1 SV=2 (sp|Q9HB71|CYBP_HUMAN)	Q9HB71	CYBP_HUMAN [2]	26 kDa	1	488690	1	1	2910600	1	1	1	1	1	1	1	1
357	TRUE	Transferrin receptor protein 1 OS=Homo sapiens OX=9606 GN=TFRC PE=1 SV=2	P02786	TFR1_HUMAN	85 kDa	1	1	186360	1796100	15216	1	1	12478	869960	14986	1	1	1
358	TRUE	Isoform 2 of Arginase-1 OS=Homo sapiens OX=9606 GN=ARG1	P05089-2	ARGI1_HUMAN (+1)	36 kDa	243530	1	88675	611220	198330	137940	1341100	1	1	1	1859500	70544	202650
359	TRUE	60S ribosomal protein L7 OS=Homo sapiens OX=9606 GN=RPL7 PE=1 SV=1	P18124	RL7_HUMAN	29 kDa	1026800	2074400	749260	809190	10353000	1	1	1	313840	1	1	1	86374
360	TRUE	39S ribosomal protein L12, mitochondrial OS=Homo sapiens OX=9606 GN=MRPL12 PE=1 SV=2	P52815	RM12_HUMAN	21 kDa	3569700	2139000	3290700	883250	15557000	350270	209520	1	533820	1	1	149670	185030
361	TRUE	Splicing factor 3A subunit 1 OS=Homo sapiens OX=9606 GN=SF3A1 PE=1 SV=1	Q15459	SF3A1_HUMAN	89 kDa	283900	1	1	1	1322800	1	1	1	99694	1	1	1	1
362	TRUE	Keratin, type II cytoskeletal 78 OS=Homo sapiens OX=9606 GN=KRT78 PE=1 SV=2	Q8N1N4	K2C78_HUMAN	57 kDa	32673	1	1	1	5149000	22993	216940	1	1	206350	360770	1	1
363	TRUE	NADH dehydrogenase [ubiquinone] 1 alpha subcomplex assembly factor 2 OS=Homo sapiens OX=9606 GN=NDUFAF2 PE=1 SV=1	Q8N183	NDUF2_HUMAN	20 kDa	209160	277190	471250	1	158450	1674400	1455700	2258500	9882300	1991600	1	1	1
364	TRUE	Coagulation factor V OS=Homo sapiens OX=9606 GN=F5 PE=1 SV=4	P12259	FA5_HUMAN	252 kDa	113380	127170	83827	18537	63230	52688	125320	168710	139490	235860	14394	25311	1
365	TRUE	Cluster of ATP-dependent RNA helicase DDX3X OS=Homo sapiens OX=9606 GN=DDX3X PE=1 SV=3 (sp|O00571|DDX3X_HUMAN)	O00571	DDX3X_HUMAN [2]	73 kDa	1	61356	1	1	996090	1	1	1	332800	1	1	1	1
366	TRUE	39S ribosomal protein L19, mitochondrial OS=Homo sapiens OX=9606 GN=MRPL19 PE=1 SV=2	P49406	RM19_HUMAN	34 kDa	1	1	1	1	635970	1	1	1	1	1	1	1	1
367	TRUE	Dermcidin OS=Homo sapiens OX=9606 GN=DCD PE=1 SV=2	P81605	DCD_HUMAN	11 kDa	2369600	5030600	7920600	57932000	3768300	2157700	9654700	3131000	2707200	14394000	7730100	2336100	10220000
368	TRUE	Isoform 6 of Poly(U)-binding-splicing factor PUF60 OS=Homo sapiens OX=9606 GN=PUF60	Q9UHX1-6	PUF60_HUMAN	55 kDa	22197	1	1	1	531980	1	1	1	1	1	1565000	2833500	1787900
369	TRUE	Enoyl-[acyl-carrier-protein] reductase, mitochondrial OS=Homo sapiens OX=9606 GN=MECR PE=1 SV=2	Q9BV79	MECR_HUMAN	40 kDa	3337600	1074100	3335500	1	812390	454450	3739600	1772100	4859900	1385000	1	1	1
370	TRUE	Cluster of Short-chain dehydrogenase/reductase 3 OS=Homo sapiens OX=9606 GN=DHRS3 PE=1 SV=2 (sp|O75911|DHRS3_HUMAN)	O75911	DHRS3_HUMAN [2]	34 kDa	1	1	162240	2732100	1987800	1	1	1	1215900	1	1	1	1
371	TRUE	60S ribosomal protein L27 OS=Homo sapiens OX=9606 GN=RPL27 PE=1 SV=2	P61353	RL27_HUMAN	16 kDa	1414600	1	1	401030	45452000	1	1	1	831880	1	2104100	3556100	3123000
372	TRUE	60S ribosomal protein L23 OS=Homo sapiens OX=9606 GN=RPL23 PE=1 SV=1	P62829	RL23_HUMAN	15 kDa	4875600	8263800	2439800	372720	20620000	399450	1493500	1252400	1571900	734360	648510	668990	935960
373	TRUE	Protein LYRIC OS=Homo sapiens OX=9606 GN=MTDH PE=1 SV=2	Q86UE4	LYRIC_HUMAN	64 kDa	1	1	377300	281710	1325100	1	1	1	820510	1	331890	44283	268260
374	TRUE	60S ribosomal protein L4 OS=Homo sapiens OX=9606 GN=RPL4 PE=1 SV=5	P36578	RL4_HUMAN	48 kDa	281260	119320	69666	1	3203300	1	1	1	1	1	1	1	1
375	TRUE	DnaJ homolog subfamily B member 11 OS=Homo sapiens OX=9606 GN=DNAJB11 PE=1 SV=1	Q9UBS4	DJB11_HUMAN	41 kDa	2231000	1333100	4318100	2722700	3086100	236500	238420	269730	1162700	257600	3054600	4013400	3827400
376	TRUE	Up-regulated during skeletal muscle growth protein 5 OS=Homo sapiens OX=9606 GN=ATP5MD PE=1 SV=1	Q96IX5	USMG5_HUMAN	6 kDa	7691900	3704200	7326500	13208000	674940	2924700	8827800	3746900	31878000	9968100	1	1	1
377	TRUE	Small nuclear ribonucleoprotein Sm D2 OS=Homo sapiens OX=9606 GN=SNRPD2 PE=1 SV=1	P62316	SMD2_HUMAN	14 kDa	7958400	5560400	3199200	1	4236800	2335200	4254000	2430400	10390000	3970200	2761900	5740600	4699800
378	TRUE	Cluster of Isoform 3 of Microtubule-associated protein 2 OS=Homo sapiens OX=9606 GN=MAP2 (sp|P11137-3|MTAP2_HUMAN)	P11137-3	MTAP2_HUMAN [3]	199 kDa	1	1	1	1	840480	1	1	1	1	1	1	1	1
379	TRUE	Protein disulfide-isomerase A4 OS=Homo sapiens OX=9606 GN=PDIA4 PE=1 SV=2	P13667	PDIA4_HUMAN	73 kDa	113080	447270	943410	2235500	1	1	1	1	1	1	34439	72358	17506
380	TRUE	T-complex protein 1 subunit zeta OS=Homo sapiens OX=9606 GN=CCT6A PE=1 SV=3	P40227	TCPZ_HUMAN	58 kDa	127030	595780	76987	1	547050	1	1	1	1	1	1	1	1
381	TRUE	Isoform 1 of RNA-binding protein Raly OS=Homo sapiens OX=9606 GN=RALY	Q9UKM9-2	RALY_HUMAN	30 kDa	1	1	1	1	1	1	1	1	2569900	1	1	1	1
382	TRUE	Dolichyl-diphosphooligosaccharide--protein glycosyltransferase subunit STT3A OS=Homo sapiens OX=9606 GN=STT3A PE=1 SV=2	P46977	STT3A_HUMAN	81 kDa	1	36918	1	1	1	1	1	1	194760	1	1	1	1
383	TRUE	U2 small nuclear ribonucleoprotein A' OS=Homo sapiens OX=9606 GN=SNRPA1 PE=1 SV=2	P09661	RU2A_HUMAN	28 kDa	553010	113660	68661	1	3320100	1	62236	1	1178600	167040	99645	1	1
384	TRUE	Isoform 2 of 28S ribosomal protein S27, mitochondrial OS=Homo sapiens OX=9606 GN=MRPS27	Q92552-2	RT27_HUMAN	49 kDa	223760	555140	385110	938780	930750	219730	619800	263800	237500	285760	1	1	1
385	TRUE	Ras-related protein Rab-7a OS=Homo sapiens OX=9606 GN=RAB7A PE=1 SV=1	P51149	RAB7A_HUMAN	23 kDa	289730	1	646590	329340	156650	1	861240	334240	2968300	441510	194090	1	462250
386	TRUE	Isoform 2 of 60S ribosomal protein L11 OS=Homo sapiens OX=9606 GN=RPL11	P62913-2	RL11_HUMAN	20 kDa	6207400	4400400	1041200	1438100	10427000	1	119650	64356	3576400	1519000	1	1	1
387	TRUE	Isoform 2 of Far upstream element-binding protein 1 OS=Homo sapiens OX=9606 GN=FUBP1	Q96AE4-2	FUBP1_HUMAN (+1)	69 kDa	312390	154840	1	1	38422	1	1	1	52842	1	83177	181990	52845
388	TRUE	Endothelial differentiation-related factor 1 OS=Homo sapiens OX=9606 GN=EDF1 PE=1 SV=1	O60869	EDF1_HUMAN	16 kDa	3020600	3802400	726920	1	9140000	583350	157680	1	810000	1	141360	222710	852960
389	TRUE	Cellular retinoic acid-binding protein 2 OS=Homo sapiens OX=9606 GN=CRABP2 PE=1 SV=2	P29373	RABP2_HUMAN	16 kDa	2000900	1398500	800120	1	4640600	1	1	1	381120	1	3280100	2537500	3248600
390	TRUE	Eukaryotic translation initiation factor 3 subunit E OS=Homo sapiens OX=9606 GN=EIF3E PE=1 SV=1	P60228	EIF3E_HUMAN	52 kDa	169920	380960	159780	1	594820	1	1	1	312280	1	1	1	1
391	TRUE	Isoform 2 of Apoptosis inhibitor 5 OS=Homo sapiens OX=9606 GN=API5	Q9BZZ5-2	API5_HUMAN	57 kDa	381110	550230	1	1	548070	1	1	1	276250	1	1	1	1
392	TRUE	tRNA-splicing ligase RtcB homolog OS=Homo sapiens OX=9606 GN=RTCB PE=1 SV=1	Q9Y3I0	RTCB_HUMAN	55 kDa	258150	1	1	1	11064000	1	1	1	1	1	1	1	1
393	TRUE	Isoform 2 of Sodium/potassium-transporting ATPase subunit beta-1 OS=Homo sapiens OX=9606 GN=ATP1B1	P05026-2	AT1B1_HUMAN (+1)	35 kDa	1	494930	878650	746730	167580	1	163410	1	1999500	135470	1	1	1
394	TRUE	Isoform 3 of RNA-binding protein 39 OS=Homo sapiens OX=9606 GN=RBM39	Q14498-3	RBM39_HUMAN	57 kDa	584900	706280	1	1	21370	1	1	92112	471380	190620	74697	1	129580
395	TRUE	Isoform 2 of Peroxisomal membrane protein 11B OS=Homo sapiens OX=9606 GN=PEX11B	O96011-2	PX11B_HUMAN (+1)	27 kDa	1	1412100	1	54365	1315600	1	241830	1	341080	1	1	1	140200
396	TRUE	Isoform 2 of Succinate--CoA ligase [ADP-forming] subunit beta, mitochondrial OS=Homo sapiens OX=9606 GN=SUCLA2	Q9P2R7-2	SUCB1_HUMAN (+1)	48 kDa	1	1	1	41718	1	1	1	37414	1387600	46563	1	1	1
397	TRUE	Neurotrypsin OS=Homo sapiens OX=9606 GN=PRSS12 PE=2 SV=2	P56730	NETR_HUMAN	97 kDa	75087	43513	17362	1	265010	157140	62623	53890	784200	270290	1	1	1
398	TRUE	Cytochrome c oxidase subunit 7A-related protein, mitochondrial OS=Homo sapiens OX=9606 GN=COX7A2L PE=1 SV=2	O14548	COX7R_HUMAN	13 kDa	2910100	2061100	4738300	2688200	721560	1	543330	1	1776600	981560	1	1	1
399	TRUE	Isoform 2 of Voltage-dependent anion-selective channel protein 3 OS=Homo sapiens OX=9606 GN=VDAC3	Q9Y277-2	VDAC3_HUMAN	31 kDa	1	1	557220	1	1	521070	1	205930	2710100	1	1	1	1
400	TRUE	Cluster of 26S proteasome non-ATPase regulatory subunit 13 OS=Homo sapiens OX=9606 GN=PSMD13 PE=1 SV=2 (sp|Q9UNM6|PSD13_HUMAN)	Q9UNM6	PSD13_HUMAN [2]	43 kDa	1	1	1	1	1728600	1	1	1	1	1	1	1	1
401	TRUE	Cluster of Melanoma-associated antigen B2 OS=Homo sapiens OX=9606 GN=MAGEB2 PE=1 SV=3 (sp|O15479|MAGB2_HUMAN)	O15479	MAGB2_HUMAN [4]	35 kDa	1	1	1	1	1100700	1	1	1	1	1	1	1	1
402	TRUE	Splicing factor 3B subunit 1 OS=Homo sapiens OX=9606 GN=SF3B1 PE=1 SV=3	O75533	SF3B1_HUMAN	146 kDa	57385	63030	1	1	218510	1	1	1	122590	1	10027	28337	53040
403	TRUE	Acylamino-acid-releasing enzyme OS=Homo sapiens OX=9606 GN=APEH PE=1 SV=4	P13798	ACPH_HUMAN	81 kDa	1971400	166980	25119	1	796040	1	1	1	1	1	1	1	1
404	TRUE	Isoform 2 of Isocitrate dehydrogenase [NAD] subunit gamma, mitochondrial OS=Homo sapiens OX=9606 GN=IDH3G	P51553-2	IDH3G_HUMAN	41 kDa	677110	163330	548390	133450	269030	258610	739670	370750	1043000	407890	1	1	1
405	TRUE	Isoform 2 of T-complex protein 1 subunit beta OS=Homo sapiens OX=9606 GN=CCT2	P78371-2	TCPB_HUMAN	53 kDa	373710	434880	208110	145580	1585700	922770	638060	208760	1	472830	1	1	1
406	TRUE	ATP-dependent RNA helicase DDX1 OS=Homo sapiens OX=9606 GN=DDX1 PE=1 SV=2	Q92499	DDX1_HUMAN	82 kDa	24545	35898	1	1	1264900	1	1	1	1	1	1	1	1
407	TRUE	Isoform 2 of NADH dehydrogenase [ubiquinone] iron-sulfur protein 7, mitochondrial OS=Homo sapiens OX=9606 GN=NDUFS7	O75251-2	NDUS7_HUMAN	22 kDa	697350	744500	889090	509450	1354000	358970	1198300	718490	4850100	697600	421810	796920	498880
408	TRUE	Cluster of Eukaryotic translation elongation factor 1 epsilon-1 OS=Homo sapiens OX=9606 GN=EEF1E1 PE=1 SV=1 (sp|O43324|MCA3_HUMAN)	O43324	MCA3_HUMAN [2]	20 kDa	854180	2076400	441280	1	3000100	1	1	1	1	1	1	1	1
409	TRUE	SAP domain-containing ribonucleoprotein OS=Homo sapiens OX=9606 GN=SARNP PE=1 SV=3	P82979	SARNP_HUMAN	24 kDa	694930	1086000	539570	85396	1730100	1	1	1	1	1	267100	275710	121240
410	TRUE	Isoform 7 of NADPH:adrenodoxin oxidoreductase, mitochondrial OS=Homo sapiens OX=9606 GN=FDXR	P22570-7	ADRO_HUMAN	57 kDa	107940	1	301960	183250	74855	1	1	1	1	1	1	1	1
411	TRUE	Stromal cell-derived factor 2-like protein 1 OS=Homo sapiens OX=9606 GN=SDF2L1 PE=1 SV=2	Q9HCN8	SDF2L_HUMAN	24 kDa	2104900	848420	2500300	2806600	2492700	273020	511910	726730	860760	471840	1	1	1
412	TRUE	Catenin beta-1 OS=Homo sapiens OX=9606 GN=CTNNB1 PE=1 SV=1	P35222	CTNB1_HUMAN	85 kDa	1	1	1	1	82561	1	1	1	1	1	1	1	1
413	TRUE	Cluster of Ras-related protein Rab-11B OS=Homo sapiens OX=9606 GN=RAB11B PE=1 SV=4 (sp|Q15907|RB11B_HUMAN)	Q15907	RB11B_HUMAN [2]	24 kDa	1	1	1	1700800	1	1	1	1	2223000	1	205390	1	1
414	TRUE	Cluster of Ras-related protein Rab-2A OS=Homo sapiens OX=9606 GN=RAB2A PE=1 SV=1 (sp|P61019|RAB2A_HUMAN)	P61019	RAB2A_HUMAN [2]	24 kDa	1	1	1011600	1	1	1	1	1	1520800	1	1	1	1
415	TRUE	Isoform 2 of Carnitine O-palmitoyltransferase 1, liver isoform OS=Homo sapiens OX=9606 GN=CPT1A	P50416-2	CPT1A_HUMAN	86 kDa	137010	297330	82202	1	211400	1	1	1	1	1	1	1	1
416	TRUE	Proteasome subunit alpha type-6 OS=Homo sapiens OX=9606 GN=PSMA6 PE=1 SV=1	P60900	PSA6_HUMAN	27 kDa	1275300	412920	504580	125800	1529200	54061	195330	133280	988690	417440	109800	1	1
417	TRUE	40S ribosomal protein S30 OS=Homo sapiens OX=9606 GN=FAU PE=1 SV=1	P62861	RS30_HUMAN	7 kDa	18222000	10375000	900590	13505000	41183000	6869300	4573000	2889700	16326000	6627900	6096000	12121000	9642500
418	TRUE	Isoform 2 of Methylmalonate-semialdehyde dehydrogenase [acylating], mitochondrial OS=Homo sapiens OX=9606 GN=ALDH6A1	Q02252-2	MMSA_HUMAN (+1)	56 kDa	280190	324630	626580	1361900	773420	1	31062	1	117170	1	1	82352	1
419	TRUE	Single-stranded DNA-binding protein, mitochondrial OS=Homo sapiens OX=9606 GN=SSBP1 PE=1 SV=1	Q04837	SSBP_HUMAN	17 kDa	12682000	7377000	2598700	1	7570900	1	1	1	1	1	1	1	1
420	TRUE	Translocation protein SEC63 homolog OS=Homo sapiens OX=9606 GN=SEC63 PE=1 SV=2	Q9UGP8	SEC63_HUMAN	88 kDa	1	180550	302740	442330	1	1	22242	1	927950	200940	1	1	1
421	TRUE	Succinate--CoA ligase [ADP/GDP-forming] subunit alpha, mitochondrial OS=Homo sapiens OX=9606 GN=SUCLG1 PE=1 SV=4	P53597	SUCA_HUMAN	36 kDa	1352100	1789300	807990	502190	256790	413340	971130	787760	6868900	1487600	251090	1	1
422	TRUE	Enhancer of rudimentary homolog OS=Homo sapiens OX=9606 GN=ERH PE=1 SV=1	P84090	ERH_HUMAN	12 kDa	5248300	14597000	6132300	1273100	29286000	12915000	13859000	9710700	7857300	8163500	10646000	6687600	11842000
423	TRUE	Translocon-associated protein subunit alpha OS=Homo sapiens OX=9606 GN=SSR1 PE=1 SV=3	P43307	SSRA_HUMAN	32 kDa	1620300	2421900	2726100	339200	3324000	663950	1209800	854740	2741900	2502700	2060100	2282900	1760400
424	TRUE	Cluster of Cyclin-dependent kinase 1 OS=Homo sapiens OX=9606 GN=CDK1 PE=1 SV=3 (sp|P06493|CDK1_HUMAN)	P06493	CDK1_HUMAN [20]	34 kDa	1	1	1	1	1082200	1	1	1	116030	1	1	1	1
425	TRUE	Cluster of High mobility group protein B1 OS=Homo sapiens OX=9606 GN=HMGB1 PE=1 SV=3 (sp|P09429|HMGB1_HUMAN)	P09429	HMGB1_HUMAN [2]	25 kDa	1256300	677790	501470	1	1	1	1	1	6169600	371820	1	1	1
426	TRUE	Cluster of Long-chain-fatty-acid--CoA ligase 3 OS=Homo sapiens OX=9606 GN=ACSL3 PE=1 SV=3 (sp|O95573|ACSL3_HUMAN)	O95573	ACSL3_HUMAN [3]	80 kDa	1	1	1	1	318480	1	1	1	1572600	1	1	1	1
427	TRUE	Elongation factor 1-beta OS=Homo sapiens OX=9606 GN=EEF1B2 PE=1 SV=3	P24534	EF1B_HUMAN	25 kDa	2474100	931700	808400	149460	21210000	1	1	1	1	1	1622000	224370	1277800
428	TRUE	60S ribosomal protein L6 OS=Homo sapiens OX=9606 GN=RPL6 PE=1 SV=3	Q02878	RL6_HUMAN	33 kDa	205090	182240	89553	1	6015600	1	1	1	94185	1	1	24825	1
429	TRUE	Splicing factor 3B subunit 2 OS=Homo sapiens OX=9606 GN=SF3B2 PE=1 SV=2	Q13435	SF3B2_HUMAN	100 kDa	1	1	1	1	19612	1	1	1	1	1	1	1	1
430	TRUE	Dehydrogenase/reductase SDR family member 1 OS=Homo sapiens OX=9606 GN=DHRS1 PE=1 SV=1	Q96LJ7	DHRS1_HUMAN	34 kDa	523960	765100	1464200	270830	466480	1	1	1	1	1	1	1	1
431	TRUE	RuvB-like 1 OS=Homo sapiens OX=9606 GN=RUVBL1 PE=1 SV=1	Q9Y265	RUVB1_HUMAN	50 kDa	362460	74213	37851	1	3248400	1	1	1	213340	1	1	1	1
432	TRUE	Proteasome subunit beta type-3 OS=Homo sapiens OX=9606 GN=PSMB3 PE=1 SV=2	P49720	PSB3_HUMAN	23 kDa	1	1	1	1	1302000	1	1	1	1339900	70915	1	1	1
433	TRUE	Transmembrane protein 43 OS=Homo sapiens OX=9606 GN=TMEM43 PE=1 SV=1	Q9BTV4	TMM43_HUMAN	45 kDa	1	1	312200	1	713160	520440	1152700	1	67486	304980	1	188620	103910
434	TRUE	Isoform CNPI of 2',3'-cyclic-nucleotide 3'-phosphodiesterase OS=Homo sapiens OX=9606 GN=CNP	P09543-2	CN37_HUMAN	45 kDa	468560	55960	294630	1	742230	1	1	1	1	1	1	1	1
435	TRUE	Tricarboxylate transport protein, mitochondrial OS=Homo sapiens OX=9606 GN=SLC25A1 PE=1 SV=2	P53007	TXTP_HUMAN	34 kDa	1255200	1761600	931030	1456600	2348400	49593	1	1	959920	131630	393660	366390	409300
436	TRUE	ER membrane protein complex subunit 2 OS=Homo sapiens OX=9606 GN=EMC2 PE=1 SV=1	Q15006	EMC2_HUMAN	35 kDa	25314	342800	948090	835400	1965300	1	1	1	418810	1	344110	1	1
437	TRUE	Protein FAM162A OS=Homo sapiens OX=9606 GN=FAM162A PE=1 SV=2	Q96A26	F162A_HUMAN	17 kDa	153460	1	1	1	1	1	614090	1	4084600	1	1	1	1
438	TRUE	Dihydropyrimidinase-related protein 5 OS=Homo sapiens OX=9606 GN=DPYSL5 PE=1 SV=1	Q9BPU6	DPYL5_HUMAN	61 kDa	1	79989	1	1	629620	1	1	1	1	1	74707	134280	1
439	TRUE	Mitochondrial pyruvate carrier 2 OS=Homo sapiens OX=9606 GN=MPC2 PE=1 SV=1	O95563	MPC2_HUMAN	14 kDa	1	1	284860	1115200	1392300	1	993940	176890	2115600	1	109400	1	1
440	TRUE	Required for meiotic nuclear division protein 1 homolog OS=Homo sapiens OX=9606 GN=RMND1 PE=1 SV=2	Q9NWS8	RMND1_HUMAN	52 kDa	32835	289990	282100	412690	234340	1	72287	1	236350	1	45225	1	1
441	TRUE	Cytochrome c oxidase subunit NDUFA4 OS=Homo sapiens OX=9606 GN=NDUFA4 PE=1 SV=1	O00483	NDUA4_HUMAN	9 kDa	3930900	2149400	5977600	3394200	3222500	2242900	2367100	5220200	7860900	4990100	1358800	1	470560
442	TRUE	Cluster of Phosphoglycerate mutase 1 OS=Homo sapiens OX=9606 GN=PGAM1 PE=1 SV=2 (sp|P18669|PGAM1_HUMAN)	P18669	PGAM1_HUMAN [3]	29 kDa	1	1	692440	1	1870300	1	1	1	911400	1	1	1	1
443	TRUE	Cluster of Leucine--tRNA ligase, cytoplasmic OS=Homo sapiens OX=9606 GN=LARS PE=1 SV=2 (sp|Q9P2J5|SYLC_HUMAN)	Q9P2J5	SYLC_HUMAN [2]	134 kDa	1	1	239910	1	1	1	1	1	1	1	1	1	1
444	TRUE	Bystin OS=Homo sapiens OX=9606 GN=BYSL PE=1 SV=3	Q13895	BYST_HUMAN	50 kDa	91321	288360	439460	214910	365010	455170	721520	422770	253480	570280	294090	365390	204310
445	TRUE	Isoform 4 of Lactadherin OS=Homo sapiens OX=9606 GN=MFGE8	Q08431-4	MFGM_HUMAN (+1)	38 kDa	632890	1203800	1207000	2218300	1766100	208590	1	1	222870	116980	378180	650440	567360
446	TRUE	Cathepsin D OS=Homo sapiens OX=9606 GN=CTSD PE=1 SV=1	P07339	CATD_HUMAN	45 kDa	904040	1	229270	204820	666050	1	815330	1	1	354880	335570	1	92526
447	TRUE	Serine/arginine-rich splicing factor 5 OS=Homo sapiens OX=9606 GN=SRSF5 PE=1 SV=1	Q13243	SRSF5_HUMAN	31 kDa	1628400	2501300	1689400	1770900	762630	335800	1048700	589530	2661500	752750	1	1	1
448	TRUE	Cluster of Alpha-actinin-4 OS=Homo sapiens OX=9606 GN=ACTN4 PE=1 SV=2 (sp|O43707|ACTN4_HUMAN)	O43707	ACTN4_HUMAN [7]	105 kDa	1	1	1	1	1493600	1	1	1	1	1	1	1	1
449	TRUE	Cluster of T-complex protein 1 subunit theta OS=Homo sapiens OX=9606 GN=CCT8 PE=1 SV=4 (sp|P50990|TCPQ_HUMAN)	P50990	TCPQ_HUMAN [2]	60 kDa	1	1	1	1	2709600	1	1	1	1	1	1	1	1
450	TRUE	X-ray repair cross-complementing protein 6 OS=Homo sapiens OX=9606 GN=XRCC6 PE=1 SV=2	P12956	XRCC6_HUMAN	70 kDa	31292	1	1	1	4171300	217920	1	1	1	1	1	1	1
451	TRUE	Isoform 2 of Cysteine-rich protein 2 OS=Homo sapiens OX=9606 GN=CRIP2	P52943-2	CRIP2_HUMAN (+1)	30 kDa	4256900	6863700	375500	728040	5557600	1	1	1	896350	1	1	1	161560
452	TRUE	60S ribosomal protein L7a OS=Homo sapiens OX=9606 GN=RPL7A PE=1 SV=2	P62424	RL7A_HUMAN	30 kDa	1	1	1	1	30523000	1	1	1	1	1	1	1	1
453	TRUE	Cytochrome c oxidase assembly protein COX20, mitochondrial OS=Homo sapiens OX=9606 GN=COX20 PE=1 SV=2	Q5RI15	COX20_HUMAN	13 kDa	914840	1375800	1490200	1	2214900	157730	831130	240920	3405500	860230	1	1	1
454	TRUE	AFG3-like protein 2 OS=Homo sapiens OX=9606 GN=AFG3L2 PE=1 SV=2	Q9Y4W6	AFG32_HUMAN	89 kDa	75932	283480	139740	105790	58790	1	1	1	60379	1	1	1	1
455	TRUE	Proteasome subunit beta type-4 OS=Homo sapiens OX=9606 GN=PSMB4 PE=1 SV=4	P28070	PSB4_HUMAN	29 kDa	1213100	729960	1275400	712360	2042400	1	307810	190630	2510000	1	566870	1	374600
456	TRUE	Cluster of Myosin regulatory light chain 12B OS=Homo sapiens OX=9606 GN=MYL12B PE=1 SV=2 (sp|O14950|ML12B_HUMAN)	O14950	ML12B_HUMAN [3]	20 kDa	3210600	1	586790	1	7290500	1	1	1	1	1	1968100	983860	547110
457	TRUE	Eukaryotic translation initiation factor 2 subunit 1 OS=Homo sapiens OX=9606 GN=EIF2S1 PE=1 SV=3	P05198	IF2A_HUMAN	36 kDa	310650	1	1	1	2013000	230040	1	1	160220	1	1	1	1
458	TRUE	Isoform 2 of 6-phosphogluconate dehydrogenase, decarboxylating OS=Homo sapiens OX=9606 GN=PGD	P52209-2	6PGD_HUMAN (+1)	52 kDa	1	1	1	1	772820	1	1	1	1	1	282710	230330	248950
459	TRUE	60S ribosomal protein L18 OS=Homo sapiens OX=9606 GN=RPL18 PE=1 SV=2	Q07020	RL18_HUMAN	22 kDa	1055000	2373100	1921800	1	16832000	1	1	1	267480	277280	1	1	1
460	TRUE	Developmentally-regulated GTP-binding protein 1 OS=Homo sapiens OX=9606 GN=DRG1 PE=1 SV=1	Q9Y295	DRG1_HUMAN	41 kDa	1	1	1	1	1945500	1	1	1	506160	1	1	1	1
461	TRUE	Isoform Gamma-A of Fibrinogen gamma chain OS=Homo sapiens OX=9606 GN=FGG	P02679-2	FIBG_HUMAN (+1)	49 kDa	1299600	258000	443950	1	44289	1	93977	449810	2034900	25287	1	1	1
462	TRUE	Isoform 5 of Clathrin light chain A OS=Homo sapiens OX=9606 GN=CLTA	P09496-5	CLCA_HUMAN	18 kDa	1	1	1	1	657930	1	1	1	1	1	1	110820	146100
463	TRUE	Plasminogen receptor (KT) OS=Homo sapiens OX=9606 GN=PLGRKT PE=1 SV=1	Q9HBL7	PLRKT_HUMAN	17 kDa	1	550930	2131400	1629100	4853700	1	317160	1	4703700	1	648700	1	1
464	TRUE	Isoform 3 of Hydroxyacyl-coenzyme A dehydrogenase, mitochondrial OS=Homo sapiens OX=9606 GN=HADH	Q16836-3	HCDH_HUMAN	36 kDa	1	1	1	1	401790	818050	2060500	411990	1492500	65086	399700	813700	728620
465	TRUE	40S ribosomal protein S29 OS=Homo sapiens OX=9606 GN=RPS29 PE=1 SV=2	P62273	RS29_HUMAN	7 kDa	74921000	71308000	71683000	27044000	101480000	24647000	44981000	58672000	70362000	39272000	61930000	77636000	84411000
466	TRUE	Centromere protein J OS=Homo sapiens OX=9606 GN=CENPJ PE=1 SV=2	Q9HC77	CENPJ_HUMAN	153 kDa	427850	197940	412020	592020	125390	285840	628190	533380	577110	513740	550870	632620	522540
467	TRUE	Cluster of Dynein light chain 2, cytoplasmic OS=Homo sapiens OX=9606 GN=DYNLL2 PE=1 SV=1 (sp|Q96FJ2|DYL2_HUMAN)	Q96FJ2	DYL2_HUMAN [2]	10 kDa	1	1	1	1	4130800	1	1	1	1	1	1	1	1
468	TRUE	Cluster of Isoform 2 of Filamin-B OS=Homo sapiens OX=9606 GN=FLNB (sp|O75369-2|FLNB_HUMAN)	O75369-2	FLNB_HUMAN [5]	276 kDa	1	1	1	1	250320	1	1	1	1	1	1	1	1
469	TRUE	Cluster of Double-stranded RNA-binding protein Staufen homolog 1 OS=Homo sapiens OX=9606 GN=STAU1 PE=1 SV=2 (sp|O95793|STAU1_HUMAN)	O95793	STAU1_HUMAN [2]	63 kDa	1	1	1	1	4834900	1	1	1	1	1	1	1	1
470	TRUE	Versican core protein OS=Homo sapiens OX=9606 GN=VCAN PE=1 SV=3	P13611	CSPG2_HUMAN	373 kDa	1	1	1	1	1	1	78471	32808	355140	43501	1	1	1
471	TRUE	Isoform 5 of Deaminated glutathione amidase OS=Homo sapiens OX=9606 GN=NIT1	Q86X76-4	NIT1_HUMAN	34 kDa	64149	1	1	1	5440500	1	1	1	1	1	1	1	1
472	TRUE	Ribosome maturation protein SBDS OS=Homo sapiens OX=9606 GN=SBDS PE=1 SV=4	Q9Y3A5	SBDS_HUMAN	29 kDa	435490	1	1	1	1097500	1	1	1	210660	1	1	1	1
473	TRUE	Isoform Long of Ubiquitin recognition factor in ER-associated degradation protein 1 OS=Homo sapiens OX=9606 GN=UFD1	Q92890-1	UFD1_HUMAN (+1)	39 kDa	303890	515450	168130	1	2507300	1	1	1	1	1	1	36588	1
474	TRUE	U1 small nuclear ribonucleoprotein 70 kDa OS=Homo sapiens OX=9606 GN=SNRNP70 PE=1 SV=2	P08621	RU17_HUMAN	52 kDa	290040	960080	419610	43519	1	1	199720	1	779660	75424	1	1	1
475	TRUE	2-oxoglutarate and iron-dependent oxygenase domain-containing protein 3 OS=Homo sapiens OX=9606 GN=OGFOD3 PE=1 SV=2	Q6PK18	OGFD3_HUMAN	36 kDa	112670	357920	245290	4951600	1978500	1	1	1	629730	1	1	1	480340
476	TRUE	Isoform 3 of Chitinase domain-containing protein 1 OS=Homo sapiens OX=9606 GN=CHID1	Q9BWS9-3	CHID1_HUMAN (+1)	42 kDa	132530	1182800	81116	4040300	918080	1	1	1	98522	1	1	1	1
477	TRUE	Isoform 2 of Inter-alpha-trypsin inhibitor heavy chain H3 OS=Homo sapiens OX=9606 GN=ITIH3	Q06033-2	ITIH3_HUMAN	99 kDa	126350	911940	282240	280810	472570	1	95221	278540	244470	959730	1	1	1
478	TRUE	Isoform 2 of Neuronal migration protein doublecortin OS=Homo sapiens OX=9606 GN=DCX	O43602-2	DCX_HUMAN	40 kDa	725550	692780	202080	67294	6449700	1	1	1	1	1	1	1	1
479	TRUE	Proteasome subunit alpha type-5 OS=Homo sapiens OX=9606 GN=PSMA5 PE=1 SV=3	P28066	PSA5_HUMAN	26 kDa	275510	1	1	1	1563000	1	1	1	408120	1	1	1	1
480	TRUE	V-type proton ATPase subunit E 1 OS=Homo sapiens OX=9606 GN=ATP6V1E1 PE=1 SV=1	P36543	VATE1_HUMAN	26 kDa	546360	183920	253350	119480	2610200	1	1	1	113510	1	203220	464590	1
481	TRUE	F-actin-capping protein subunit alpha-2 OS=Homo sapiens OX=9606 GN=CAPZA2 PE=1 SV=3	P47755	CAZA2_HUMAN	33 kDa	145390	452030	100730	1	2894900	1	1	1	1	1	636390	1	97827
482	TRUE	28S ribosomal protein S22, mitochondrial OS=Homo sapiens OX=9606 GN=MRPS22 PE=1 SV=1	P82650	RT22_HUMAN	41 kDa	207750	1	1	1	2285700	1	1	1	143840	1	1	1	1
483	TRUE	Protein O-glucosyltransferase 1 OS=Homo sapiens OX=9606 GN=POGLUT1 PE=1 SV=1	Q8NBL1	PGLT1_HUMAN	46 kDa	133240	700440	262640	493060	1766600	1	1	1	1	1	63953	1	1
484	TRUE	Phospholipase D3 OS=Homo sapiens OX=9606 GN=PLD3 PE=1 SV=1	Q8IV08	PLD3_HUMAN	55 kDa	124340	94148	1	480840	1942100	1	1	1	1	1	439730	541670	206320
485	TRUE	ADP-ribose glycohydrolase MACROD1 OS=Homo sapiens OX=9606 GN=MACROD1 PE=1 SV=2	Q9BQ69	MACD1_HUMAN	36 kDa	575050	892270	713570	6922.1	465740	448300	591100	1	2593400	425900	1	1	1
486	TRUE	28S ribosomal protein S28, mitochondrial OS=Homo sapiens OX=9606 GN=MRPS28 PE=1 SV=1	Q9Y2Q9	RT28_HUMAN	21 kDa	1192700	192280	679850	1	977080	69006	1	1	1241400	1	1	1	144170
487	TRUE	Cytochrome c oxidase subunit 7A2, mitochondrial OS=Homo sapiens OX=9606 GN=COX7A2 PE=1 SV=1	P14406	CX7A2_HUMAN	9 kDa	1	425580	391660	1	517950	524460	1523900	451750	10804000	1375800	723560	586700	2363900
488	TRUE	Transitional endoplasmic reticulum ATPase OS=Homo sapiens OX=9606 GN=VCP PE=1 SV=4	P55072	TERA_HUMAN	89 kDa	1	1	1	1	58078	1	1	1	1	1	191550	64743	89934
489	TRUE	Protein-tyrosine sulfotransferase 1 OS=Homo sapiens OX=9606 GN=TPST1 PE=1 SV=1	O60507	TPST1_HUMAN	42 kDa	2194800	1	1	3671700	27190000	6353800	1	1	2342700	1	18799000	3366300	5171100
490	TRUE	Cluster of Serine/arginine-rich splicing factor 2 OS=Homo sapiens OX=9606 GN=SRSF2 PE=1 SV=4 (sp|Q01130|SRSF2_HUMAN)	Q01130	SRSF2_HUMAN [3]	25 kDa	1	4126300	1	1	1	1	1	1	1	1	1	1	1
491	TRUE	Cluster of Isoform 2 of Nucleophosmin OS=Homo sapiens OX=9606 GN=NPM1 (sp|P06748-2|NPM_HUMAN)	P06748-2	NPM_HUMAN [3]	29 kDa	1	285390	1	1	7587600	2773900	1	1	1116300	1	1	1	1
492	TRUE	Cluster of Kinectin OS=Homo sapiens OX=9606 GN=KTN1 PE=1 SV=1 (sp|Q86UP2|KTN1_HUMAN)	Q86UP2	KTN1_HUMAN [2]	156 kDa	1	1	119370	1	57205	1	1	1	1	1	1	1	1
493	TRUE	60S ribosomal protein L27a OS=Homo sapiens OX=9606 GN=RPL27A PE=1 SV=2	P46776	RL27A_HUMAN	17 kDa	2073100	3691500	1690800	1559900	8102800	1	1	1	1219700	465910	294030	1231000	455480
494	TRUE	Very-long-chain (3R)-3-hydroxyacyl-CoA dehydratase 3 OS=Homo sapiens OX=9606 GN=HACD3 PE=1 SV=2	Q9P035	HACD3_HUMAN	43 kDa	514580	689100	402560	295270	1067200	1	1	1	195410	1	1	1	1
495	TRUE	RNA transcription, translation and transport factor protein OS=Homo sapiens OX=9606 GN=RTRAF PE=1 SV=1	Q9Y224	RTRAF_HUMAN	28 kDa	673780	1	74623	1	11574000	1	1	1	72906	1	1	1	1
496	TRUE	Proteasome subunit beta type-6 OS=Homo sapiens OX=9606 GN=PSMB6 PE=1 SV=4	P28072	PSB6_HUMAN	25 kDa	1061400	1	92035	68377	902220	1	548040	1	1266300	1	875870	1583600	719450
497	TRUE	28S ribosomal protein S2, mitochondrial OS=Homo sapiens OX=9606 GN=MRPS2 PE=1 SV=1	Q9Y399	RT02_HUMAN	33 kDa	1	98696	193100	1	940710	1	1	1	134230	1	1	1	1
498	TRUE	Isoform 2 of 39S ribosomal protein L43, mitochondrial OS=Homo sapiens OX=9606 GN=MRPL43	Q8N983-2	RM43_HUMAN (+4)	23 kDa	1	1	1	1	1827700	1	1	1	1	1	1	1	1
499	TRUE	Isoform 2 of B-cell receptor-associated protein 31 OS=Homo sapiens OX=9606 GN=BCAP31	P51572-2	BAP31_HUMAN	35 kDa	882360	1924100	442190	1	6285400	183120	947710	1060400	2446700	1	1241100	1094300	1033700
500	TRUE	Transmembrane protein 205 OS=Homo sapiens OX=9606 GN=TMEM205 PE=1 SV=1	Q6UW68	TM205_HUMAN	21 kDa	1	1097000	3044400	1	10033000	1	4661400	1	6622900	1	1502100	761130	711350
501	TRUE	39S ribosomal protein L55, mitochondrial OS=Homo sapiens OX=9606 GN=MRPL55 PE=1 SV=1	Q7Z7F7	RM55_HUMAN	15 kDa	748750	410580	527730	201410	2003600	1	1	1	2154100	695960	281890	1	1
502	TRUE	NADH dehydrogenase [ubiquinone] 1 beta subcomplex subunit 10 OS=Homo sapiens OX=9606 GN=NDUFB10 PE=1 SV=3	O96000	NDUBA_HUMAN	21 kDa	164810	630180	235200	331570	743410	181620	170900	164190	1836800	281450	286460	185480	311340
503	TRUE	Signal peptidase complex subunit 3 OS=Homo sapiens OX=9606 GN=SPCS3 PE=1 SV=1	P61009	SPCS3_HUMAN	20 kDa	233310	1132700	1533900	1045600	1	201800	324480	1007300	5474800	271130	1575800	607020	1596000
504	TRUE	Cluster of Lamina-associated polypeptide 2, isoforms beta/gamma OS=Homo sapiens OX=9606 GN=TMPO PE=1 SV=2 (sp|P42167|LAP2B_HUMAN)	P42167	LAP2B_HUMAN [2]	51 kDa	1	1	1	1	1	1	1	1	1853500	1	1	1	1
505	TRUE	Cluster of Isoform 2BC of Catenin delta-1 OS=Homo sapiens OX=9606 GN=CTNND1 (sp|O60716-12|CTND1_HUMAN)	O60716-12	CTND1_HUMAN [4]	100 kDa	1	114900	45973	1	1	1	1	1	1	1	1	1	1
506	TRUE	ATP-dependent 6-phosphofructokinase, platelet type OS=Homo sapiens OX=9606 GN=PFKP PE=1 SV=2	Q01813	PFKAP_HUMAN	86 kDa	1	1	1	1	493200	1	1	1	1	1	1	1	1
507	TRUE	Prostaglandin E synthase 2 OS=Homo sapiens OX=9606 GN=PTGES2 PE=1 SV=1	Q9H7Z7	PGES2_HUMAN	42 kDa	191040	938970	380680	267470	405580	1	1	1	288250	1	1	1	1
508	TRUE	Procollagen C-endopeptidase enhancer 1 OS=Homo sapiens OX=9606 GN=PCOLCE PE=1 SV=2	Q15113	PCOC1_HUMAN	48 kDa	83680	202300	462100	813500	832080	1	1	1	1	1	1	1	1
509	TRUE	Isoform 2 of Peripherin OS=Homo sapiens OX=9606 GN=PRPH	P41219-2	PERI_HUMAN	54 kDa	1	1	1	1	1	92341	157220	111910	2202500	457520	1	1	1
510	TRUE	Cluster of Isoform 2 of Histidine--tRNA ligase, cytoplasmic OS=Homo sapiens OX=9606 GN=HARS (sp|P12081-2|SYHC_HUMAN)	P12081-2	SYHC_HUMAN [3]	53 kDa	1	1	1	1	1	1	1	1	234080	1	1	1	1
511	TRUE	Cluster of Pyruvate dehydrogenase protein X component, mitochondrial OS=Homo sapiens OX=9606 GN=PDHX PE=1 SV=3 (sp|O00330|ODPX_HUMAN)	O00330	ODPX_HUMAN [2]	54 kDa	211970	1	112660	1	621430	1	1	1	1	1	1	1	1
512	TRUE	Cluster of Vesicle transport through interaction with t-SNAREs homolog 1B OS=Homo sapiens OX=9606 GN=VTI1B PE=1 SV=3 (sp|Q9UEU0|VTI1B_HUMAN)	Q9UEU0	VTI1B_HUMAN [2]	27 kDa	1	1	1	1	2648900	1	1	1	91437	1	1	1	1
513	TRUE	Cytoplasmic dynein 1 light intermediate chain 2 OS=Homo sapiens OX=9606 GN=DYNC1LI2 PE=1 SV=1	O43237	DC1L2_HUMAN	54 kDa	448170	276810	290310	1	3653800	1	1	1	1	1	68470	174020	1
514	TRUE	Elongation factor 2 OS=Homo sapiens OX=9606 GN=EEF2 PE=1 SV=4	P13639	EF2_HUMAN	95 kDa	21783	383380	204380	1	422270	35296	1	1	1	1	1	1	1
515	TRUE	Carbonyl reductase [NADPH] 1 OS=Homo sapiens OX=9606 GN=CBR1 PE=1 SV=3	P16152	CBR1_HUMAN	30 kDa	281760	488280	1	1	1320100	1	1	1	53008	1	1	1	1
516	TRUE	Heat shock 70 kDa protein 4 OS=Homo sapiens OX=9606 GN=HSPA4 PE=1 SV=4	P34932	HSP74_HUMAN	94 kDa	33856	1	51195	1	411180	1	1	1	1	1	1	1	1
517	TRUE	Actin-related protein 2 OS=Homo sapiens OX=9606 GN=ACTR2 PE=1 SV=1	P61160	ARP2_HUMAN	45 kDa	289930	1	129960	1	1543700	1	1	1	1	1	1414900	449800	930820
518	TRUE	Isoform 2 of Eukaryotic translation initiation factor 4 gamma 2 OS=Homo sapiens OX=9606 GN=EIF4G2	P78344-2	IF4G2_HUMAN	98 kDa	13596	1	1	1	465050	1	1	1	1	1	1	1	1
519	TRUE	Coiled-coil-helix-coiled-coil-helix domain-containing protein 1 OS=Homo sapiens OX=9606 GN=CHCHD1 PE=1 SV=1	Q96BP2	CHCH1_HUMAN	13 kDa	1	1	1	1	1170400	2468700	4648600	3248300	12135000	4728400	1	1	1
520	TRUE	Isoform 2 of ATP synthase-coupling factor 6, mitochondrial OS=Homo sapiens OX=9606 GN=ATP5PF	P18859-2	ATP5J_HUMAN	13 kDa	246190	1	1	1	1	1	4563600	652510	1898100	729710	1	1	1
521	TRUE	F-actin-capping protein subunit alpha-1 OS=Homo sapiens OX=9606 GN=CAPZA1 PE=1 SV=3	P52907	CAZA1_HUMAN	33 kDa	1	452030	100730	1	1999300	1	1	1	1	1	636390	1	1
522	TRUE	Isoform 2 of Surfeit locus protein 4 OS=Homo sapiens OX=9606 GN=SURF4	O15260-2	SURF4_HUMAN (+1)	18 kDa	1	1268900	1032400	347350	4382900	1	1	1	1597700	1	1573100	1634200	2395300
523	TRUE	DnaJ homolog subfamily C member 3 OS=Homo sapiens OX=9606 GN=DNAJC3 PE=1 SV=1	Q13217	DNJC3_HUMAN	58 kDa	273190	708810	581730	291100	1	1	1	1	555700	1	1	1	1
524	TRUE	Isoform 2 of Succinate-semialdehyde dehydrogenase, mitochondrial OS=Homo sapiens OX=9606 GN=ALDH5A1	P51649-2	SSDH_HUMAN (+1)	59 kDa	49497	204520	233480	132800	173950	1	1	1	166570	1	189570	279700	55520
525	TRUE	Cluster of Isoform 2 of Heterogeneous nuclear ribonucleoprotein H3 OS=Homo sapiens OX=9606 GN=HNRNPH3 (sp|P31942-2|HNRH3_HUMAN)	P31942-2	HNRH3_HUMAN [4]	35 kDa	1	407490	1	1	1	1	1	1	1045200	798890	1	1	1
526	TRUE	Cluster of Signal recognition particle 54 kDa protein OS=Homo sapiens OX=9606 GN=SRP54 PE=1 SV=1 (sp|P61011|SRP54_HUMAN)	P61011	SRP54_HUMAN [2]	56 kDa	1	1	1	1	743170	1	1	1	1	1	1	1	1
527	TRUE	Cluster of Isoform 2 of Serine/threonine-protein phosphatase PP1-alpha catalytic subunit OS=Homo sapiens OX=9606 GN=PPP1CA (sp|P62136-2|PP1A_HUMAN)	P62136-2	PP1A_HUMAN [3]	39 kDa	1	1	1	1	1387400	1	1	1	1	1	1	1	1
528	TRUE	Isoform 2 of Glutamine--tRNA ligase OS=Homo sapiens OX=9606 GN=QARS	P47897-2	SYQ_HUMAN	87 kDa	1	17929	1	1	805520	1	1	1	1	1	1	1	1
529	TRUE	Isoform 3 of 28S ribosomal protein S29, mitochondrial OS=Homo sapiens OX=9606 GN=DAP3	P51398-3	RT29_HUMAN	42 kDa	1	1	1	1	2257300	1	1	1	347130	1	1	1	1
530	TRUE	Rho GDP-dissociation inhibitor 1 OS=Homo sapiens OX=9606 GN=ARHGDIA PE=1 SV=3	P52565	GDIR1_HUMAN	23 kDa	324090	1	1	1	5574700	1	1	1	1	1	1257400	1575400	2067500
531	TRUE	Isoform 2 of Cell cycle and apoptosis regulator protein 2 OS=Homo sapiens OX=9606 GN=CCAR2	Q8N163-2	CCAR2_HUMAN (+1)	103 kDa	1	1	1	1	1344300	1	1	34601	96742	1	1	1	1
532	TRUE	Carbonyl reductase family member 4 OS=Homo sapiens OX=9606 GN=CBR4 PE=1 SV=3	Q8N4T8	CBR4_HUMAN	25 kDa	2051000	230600	1339300	1628400	2453000	1	1	1	264510	1	1	1	1
533	TRUE	Fatty acid-binding protein 5 OS=Homo sapiens OX=9606 GN=FABP5 PE=1 SV=3	Q01469	FABP5_HUMAN	15 kDa	178660	333990	1124300	1913400	1	1	2530200	2254000	1	1071700	3722400	1	1
534	TRUE	Isoform 2 of Golgi apparatus protein 1 OS=Homo sapiens OX=9606 GN=GLG1	Q92896-2	GSLG1_HUMAN (+1)	137 kDa	1	1	41168	1	1	1	1	1	1	1	1	1	1
535	TRUE	Cluster of Nuclease-sensitive element-binding protein 1 OS=Homo sapiens OX=9606 GN=YBX1 PE=1 SV=3 (sp|P67809|YBOX1_HUMAN)	P67809	YBOX1_HUMAN [3]	36 kDa	1	1	1	1	10063000	1	1	1	1	1	1	1	1
536	TRUE	Cluster of Isoform 3 of Alpha-adducin OS=Homo sapiens OX=9606 GN=ADD1 (sp|P35611-3|ADDA_HUMAN)	P35611-3	ADDA_HUMAN [4]	84 kDa	236530	322460	218130	1	1	1	1	1	1	1	1	1	1
537	TRUE	Cluster of Vesicle-associated membrane protein-associated protein B/C OS=Homo sapiens OX=9606 GN=VAPB PE=1 SV=3 (sp|O95292|VAPB_HUMAN)	O95292	VAPB_HUMAN [2]	27 kDa	1	364530	212940	1	1214200	1	1	1	1	1	1	1	1
538	TRUE	Lipoamide acyltransferase component of branched-chain alpha-keto acid dehydrogenase complex, mitochondrial OS=Homo sapiens OX=9606 GN=DBT PE=1 SV=3	P11182	ODB2_HUMAN	53 kDa	244380	250600	151380	1	3007600	1	1	1	1	1	1	1	1
539	TRUE	Actin-related protein 3 OS=Homo sapiens OX=9606 GN=ACTR3 PE=1 SV=3	P61158	ARP3_HUMAN	47 kDa	1	1	1	1	1070600	1	1	1	1	1	212290	299870	470440
540	TRUE	Isoform 4 of Prolyl 3-hydroxylase 1 OS=Homo sapiens OX=9606 GN=P3H1	Q32P28-4	P3H1_HUMAN (+1)	79 kDa	1	1	1	1	1	1	1	1	1	1	628220	594080	808450
541	TRUE	Fibrinogen beta chain OS=Homo sapiens OX=9606 GN=FGB PE=1 SV=2	P02675	FIBB_HUMAN	56 kDa	315470	1	298280	1	1	1	1	1	819580	1	1	1	1
542	TRUE	39S ribosomal protein L41, mitochondrial OS=Homo sapiens OX=9606 GN=MRPL41 PE=1 SV=1	Q8IXM3	RM41_HUMAN	15 kDa	1	1	1	1	2246600	1	1	1	1	1	1	1	1
543	TRUE	39S ribosomal protein L17, mitochondrial OS=Homo sapiens OX=9606 GN=MRPL17 PE=1 SV=1	Q9NRX2	RM17_HUMAN	20 kDa	79647	1	1	1	1080700	34216	1	1	117440	1	254180	284350	235330
544	TRUE	Cluster of NADH dehydrogenase [ubiquinone] 1 alpha subcomplex subunit 5 OS=Homo sapiens OX=9606 GN=NDUFA5 PE=1 SV=3 (sp|Q16718|NDUA5_HUMAN)	Q16718	NDUA5_HUMAN [2]	13 kDa	1	1	1	1	1	1	1	1	14097000	1	1	1	1
545	TRUE	Cluster of Isoform 7 of MAP/microtubule affinity-regulating kinase 3 OS=Homo sapiens OX=9606 GN=MARK3 (sp|P27448-8|MARK3_HUMAN)	P27448-8	MARK3_HUMAN [5]	74 kDa	1	1	1	1	42908	1	1	1	1	1	1	1	1
546	TRUE	Cluster of Rho-related GTP-binding protein RhoC OS=Homo sapiens OX=9606 GN=RHOC PE=1 SV=1 (sp|P08134|RHOC_HUMAN)	P08134	RHOC_HUMAN [3]	22 kDa	290520	1	1	1	1	1	1	1	1	1	1	1	1
547	TRUE	Cluster of Isoform Beta of Heat shock protein 105 kDa OS=Homo sapiens OX=9606 GN=HSPH1 (sp|Q92598-2|HS105_HUMAN)	Q92598-2	HS105_HUMAN [3]	92 kDa	1	1	1	1	1392200	1	1	1	1	1	1	1	1
548	TRUE	Mitochondrial import receptor subunit TOM34 OS=Homo sapiens OX=9606 GN=TOMM34 PE=1 SV=2	Q15785	TOM34_HUMAN	35 kDa	1620200	1	1	1	2412400	1	1	1	1	1	1	1	1
549	TRUE	Isoform 2 of Serpin B12 OS=Homo sapiens OX=9606 GN=SERPINB12	Q96P63-2	SPB12_HUMAN	48 kDa	1	1	1	1	3192000	1	1	1	1	1	268090	1	1
550	TRUE	Ubiquinol-cytochrome-c reductase complex assembly factor 1 OS=Homo sapiens OX=9606 GN=UQCC1 PE=1 SV=3	Q9NVA1	UQCC1_HUMAN	35 kDa	1	170040	320260	133220	93709	1	160430	1	2577100	1	1	1	1
551	TRUE	MICOS complex subunit MIC19 OS=Homo sapiens OX=9606 GN=CHCHD3 PE=1 SV=1	Q9NX63	MIC19_HUMAN	26 kDa	73821	1	476220	1	1290400	1	1	1	163420	1	1	1	1
552	TRUE	Thyroid hormone receptor-associated protein 3 OS=Homo sapiens OX=9606 GN=THRAP3 PE=1 SV=2	Q9Y2W1	TR150_HUMAN	109 kDa	1	1	1	1	137970	1	1	1	1	1	1	5009.5	1
553	TRUE	39S ribosomal protein L53, mitochondrial OS=Homo sapiens OX=9606 GN=MRPL53 PE=1 SV=1	Q96EL3	RM53_HUMAN	12 kDa	2144700	1186800	985430	1	2887100	1	1	1	574300	477910	1	1	1
554	TRUE	Isoform 2 of Serine/arginine-rich splicing factor 11 OS=Homo sapiens OX=9606 GN=SRSF11	Q05519-2	SRS11_HUMAN (+1)	53 kDa	279950	1	1	1	250510	1	1	1	153380	1	592660	579420	1010100
555	TRUE	Cluster of Isoform 5 of Formin-1 OS=Homo sapiens OX=9606 GN=FMN1 (sp|Q68DA7-5|FMN1_HUMAN)	Q68DA7-5	FMN1_HUMAN [2]	132 kDa	1	1	1	1	1	77132	1	1	1	1	1	1	1
556	TRUE	Cluster of Reticulon-4 OS=Homo sapiens OX=9606 GN=RTN4 PE=1 SV=2 (sp|Q9NQC3|RTN4_HUMAN)	Q9NQC3	RTN4_HUMAN [3]	130 kDa	1	1	1	1	1	1	1	1	468310	1	1	1	1
557	TRUE	Isoform 5 of Tumor protein D54 OS=Homo sapiens OX=9606 GN=TPD52L2	O43399-5	TPD54_HUMAN	24 kDa	409940	1	589780	341550	1895800	1	1	1	110180	1	1	1	1
558	TRUE	Ribonuclease inhibitor OS=Homo sapiens OX=9606 GN=RNH1 PE=1 SV=2	P13489	RINI_HUMAN	50 kDa	154000	1	1	1	2874200	1	1	1	1	1	1	1	1
559	TRUE	ADP-ribosylation factor-like protein 2 OS=Homo sapiens OX=9606 GN=ARL2 PE=1 SV=4	P36404	ARL2_HUMAN	21 kDa	151780	1	1	1	352900	1	1	544230	5174300	231090	1	1	1
560	TRUE	40S ribosomal protein S11 OS=Homo sapiens OX=9606 GN=RPS11 PE=1 SV=3	P62280	RS11_HUMAN	18 kDa	388440	215290	1	1	6167500	1	1	1	1	1	1	1	1
561	TRUE	Protein disulfide-isomerase A5 OS=Homo sapiens OX=9606 GN=PDIA5 PE=1 SV=1	Q14554	PDIA5_HUMAN	60 kDa	519150	321590	1	1	1	1	1	1	884380	1	1	1	1
562	TRUE	Isoform 2 of Protein FAM98B OS=Homo sapiens OX=9606 GN=FAM98B	Q52LJ0-2	FA98B_HUMAN	46 kDa	94994	1	1	1	7343400	1	1	1	1	1	1	1	1
563	TRUE	39S ribosomal protein L48, mitochondrial OS=Homo sapiens OX=9606 GN=MRPL48 PE=1 SV=2	Q96GC5	RM48_HUMAN	24 kDa	445940	1	1	1	1010100	94768	1	154120	905750	473640	423730	127510	1
564	TRUE	Mitochondrial carrier homolog 2 OS=Homo sapiens OX=9606 GN=MTCH2 PE=1 SV=1	Q9Y6C9	MTCH2_HUMAN	33 kDa	1	1	233000	549320	466620	1	1	1	645590	1	166820	473370	220630
565	TRUE	Isochorismatase domain-containing protein 1 OS=Homo sapiens OX=9606 GN=ISOC1 PE=1 SV=3	Q96CN7	ISOC1_HUMAN	32 kDa	76769	1	267810	110350	150340	1	120410	1	193690	1	507070	341890	103660
566	TRUE	Isoform 2 of Fibrinogen alpha chain OS=Homo sapiens OX=9606 GN=FGA	P02671-2	FIBA_HUMAN	70 kDa	809190	569750	532620	155840	1	60507	462320	572040	447800	772570	1	1	1
567	TRUE	Cluster of Sodium/potassium-transporting ATPase subunit alpha-1 OS=Homo sapiens OX=9606 GN=ATP1A1 PE=1 SV=1 (sp|P05023|AT1A1_HUMAN)	P05023	AT1A1_HUMAN [7]	113 kDa	1	1	1	1	1	1	1	1	44947	1	1	1	1
568	TRUE	Cluster of Isoform 2 of Peptidyl-prolyl cis-trans isomerase NIMA-interacting 4 OS=Homo sapiens OX=9606 GN=PIN4 (sp|Q9Y237-2|PIN4_HUMAN)	Q9Y237-2	PIN4_HUMAN [2]	17 kDa	1	1	1	1	3726000	1	1	1	220650	1	1	1	1
569	TRUE	60S ribosomal protein L35a OS=Homo sapiens OX=9606 GN=RPL35A PE=1 SV=2	P18077	RL35A_HUMAN	13 kDa	1	1	1	1	10897000	1	1	1	1	1	292440	1	1
570	TRUE	28S ribosomal protein S31, mitochondrial OS=Homo sapiens OX=9606 GN=MRPS31 PE=1 SV=3	Q92665	RT31_HUMAN	45 kDa	1	1	1	1	265170	1	1	21111	418260	1	1	1	1
571	TRUE	40S ribosomal protein S26 OS=Homo sapiens OX=9606 GN=RPS26 PE=1 SV=3	P62854	RS26_HUMAN	13 kDa	1325900	1535100	1179600	657040	3288400	1	1	192050	1053000	1	100290	1	1
572	TRUE	Lysozyme C OS=Homo sapiens OX=9606 GN=LYZ PE=1 SV=1	P61626	LYSC_HUMAN	17 kDa	1440800	1	1	1389900	560000	6488900	8295600	1	685620	139970	1	1	1
573	TRUE	Flotillin-2 OS=Homo sapiens OX=9606 GN=FLOT2 PE=1 SV=2	Q14254	FLOT2_HUMAN	47 kDa	1	1	48512	1	1	1	1	1	48088	1	35821	156000	81640
574	TRUE	Cluster of Flap endonuclease 1 OS=Homo sapiens OX=9606 GN=FEN1 PE=1 SV=1 (sp|P39748|FEN1_HUMAN)	P39748	FEN1_HUMAN [2]	43 kDa	1	1	1	1	2061100	1	1	1	1	1	1	1	1
575	TRUE	Cluster of Kinesin-1 heavy chain OS=Homo sapiens OX=9606 GN=KIF5B PE=1 SV=1 (sp|P33176|KINH_HUMAN)	P33176	KINH_HUMAN [2]	110 kDa	116700	1	1	1	1	1	1	1	1	1	1	1	1
576	TRUE	Flotillin-1 OS=Homo sapiens OX=9606 GN=FLOT1 PE=1 SV=3	O75955	FLOT1_HUMAN	47 kDa	14723	1	165450	162140	62846	1	1	23711	357150	1	1	1	1
577	TRUE	Eukaryotic translation initiation factor 2 subunit 2 OS=Homo sapiens OX=9606 GN=EIF2S2 PE=1 SV=2	P20042	IF2B_HUMAN	38 kDa	252110	1	1	1	3400400	1	1	1	118470	1	1	1	1
578	TRUE	ATP-citrate synthase OS=Homo sapiens OX=9606 GN=ACLY PE=1 SV=3	P53396	ACLY_HUMAN	121 kDa	1	1	1	1	139710	1	1	1	1	1	20562	1	1
579	TRUE	Protein-glutamine gamma-glutamyltransferase E OS=Homo sapiens OX=9606 GN=TGM3 PE=1 SV=4	Q08188	TGM3_HUMAN	77 kDa	1	1	1	1	1254000	1	1	1	1	1	1	1	1
580	TRUE	Isoform 1B of Desmocollin-1 OS=Homo sapiens OX=9606 GN=DSC1	Q08554-2	DSC1_HUMAN	94 kDa	1	1	1	40322	2665800	1	1	1	1	1	191730	1	1
581	TRUE	Galectin-3-binding protein OS=Homo sapiens OX=9606 GN=LGALS3BP PE=1 SV=1	Q08380	LG3BP_HUMAN	65 kDa	1	1	259250	1	144420	1	27655	1	126400	1	46152	1	346770
582	TRUE	Protein SCO1 homolog, mitochondrial OS=Homo sapiens OX=9606 GN=SCO1 PE=1 SV=1	O75880	SCO1_HUMAN	34 kDa	1	304640	411790	512560	178870	1	1	1	1563400	1	69925	1	1
583	TRUE	Cluster of Isoform 2 of Dynamin-1 OS=Homo sapiens OX=9606 GN=DNM1 (sp|Q05193-2|DYN1_HUMAN)	Q05193-2	DYN1_HUMAN [4]	97 kDa	1	186390	1	1	1	1	1	1	1	1	1	1	1
584	TRUE	Probable ATP-dependent RNA helicase DDX6 OS=Homo sapiens OX=9606 GN=DDX6 PE=1 SV=2	P26196	DDX6_HUMAN	54 kDa	1	1	26752	1	3032400	1	1	1	28818	1	1	1	1
585	TRUE	DNA-(apurinic or apyrimidinic site) lyase OS=Homo sapiens OX=9606 GN=APEX1 PE=1 SV=2	P27695	APEX1_HUMAN	36 kDa	205910	260870	1	1	6617400	1	1	1	1	1	1	1	1
586	TRUE	Isoform Short of Glycylpeptide N-tetradecanoyltransferase 1 OS=Homo sapiens OX=9606 GN=NMT1	P30419-2	NMT1_HUMAN	48 kDa	321190	315790	1	1	3375400	1	1	1	173550	1	1	1	1
587	TRUE	Isoform 2 of Nicalin OS=Homo sapiens OX=9606 GN=NCLN	Q969V3-2	NCLN_HUMAN (+1)	63 kDa	1	1	1	210890	22220	1	1	1	1000700	1	1	1	1
588	TRUE	Isoform 1 of Serine/threonine-protein kinase DCLK1 OS=Homo sapiens OX=9606 GN=DCLK1	O15075-2	DCLK1_HUMAN	81 kDa	1	1	1	1	1139000	22397	1	1	103740	29332	1	1	1
589	TRUE	AP-2 complex subunit sigma OS=Homo sapiens OX=9606 GN=AP2S1 PE=1 SV=2	P53680	AP2S1_HUMAN	17 kDa	1	1	1	1	2171800	1	1	1	1	1	1	1	1
590	TRUE	Cluster of Isoform 2 of Receptor expression-enhancing protein 2 OS=Homo sapiens OX=9606 GN=REEP2 (sp|Q9BRK0-2|REEP2_HUMAN)	Q9BRK0-2	REEP2_HUMAN [3]	28 kDa	1	1	1	1	2866300	1	1	1	1	1	1	1	1
591	TRUE	Isoform 2 of Proteasome subunit alpha type-3 OS=Homo sapiens OX=9606 GN=PSMA3	P25788-2	PSA3_HUMAN (+1)	28 kDa	196100	1	81000	1	1282400	1	1	1	226300	1	1	1	1
592	TRUE	Biliverdin reductase A OS=Homo sapiens OX=9606 GN=BLVRA PE=1 SV=2	P53004	BIEA_HUMAN	33 kDa	120390	82880	1	1	2738300	1	1	1	1	1	1	1	1
593	TRUE	40S ribosomal protein S6 OS=Homo sapiens OX=9606 GN=RPS6 PE=1 SV=1	P62753	RS6_HUMAN	29 kDa	2220000	1184100	526600	1	7596400	1	1	1	1	1	1	1	1
594	TRUE	Isoform 2 of Caprin-1 OS=Homo sapiens OX=9606 GN=CAPRIN1	Q14444-2	CAPR1_HUMAN (+1)	77 kDa	122350	260990	1	1	1490300	1	1	1	1	1	1	1	1
595	TRUE	Major vault protein OS=Homo sapiens OX=9606 GN=MVP PE=1 SV=4	Q14764	MVP_HUMAN	99 kDa	118550	68411	1	1	217430	1	1	1	1	1	1	1	1
596	TRUE	Filaggrin-2 OS=Homo sapiens OX=9606 GN=FLG2 PE=1 SV=1	Q5D862	FILA2_HUMAN	248 kDa	57282	1	1	56196	2122100	1	1	1	1	1	56545	1	1
597	TRUE	39S ribosomal protein L13, mitochondrial OS=Homo sapiens OX=9606 GN=MRPL13 PE=1 SV=1	Q9BYD1	RM13_HUMAN	21 kDa	1	1	1	1	1304300	1	1	1	713840	1	1	1	1
598	TRUE	Tumor protein p53-inducible protein 11 OS=Homo sapiens OX=9606 GN=TP53I11 PE=1 SV=2	O14683	P5I11_HUMAN	21 kDa	1	1	1	1	1223300	322470	769610	302160	4189600	1	862670	1	431300
599	TRUE	Calmodulin-3 OS=Homo sapiens OX=9606 GN=CALM3 PE=1 SV=1	P0DP25	CALM3_HUMAN	17 kDa	1785700	5069100	1	1	3232600	752080	1	1	1	1	1392400	1	664660
600	TRUE	Acylglycerol kinase, mitochondrial OS=Homo sapiens OX=9606 GN=AGK PE=1 SV=2	Q53H12	AGK_HUMAN	47 kDa	49766	1	1	1	284320	1	1	1	33190	1	1	1	1
601	TRUE	Cluster of Isoform RTN1-C of Reticulon-1 OS=Homo sapiens OX=9606 GN=RTN1 (sp|Q16799-3|RTN1_HUMAN)	Q16799-3	RTN1_HUMAN [2]	24 kDa	1	1	1	1	598690	1	1	1	1	1	1	1	1
602	TRUE	Cluster of Isoform 2 of Polypyrimidine tract-binding protein 1 OS=Homo sapiens OX=9606 GN=PTBP1 (sp|P26599-2|PTBP1_HUMAN)	P26599-2	PTBP1_HUMAN [6]	59 kDa	1	1	1	1	1853000	1	1	1	1	1	1	1	1
603	TRUE	Cluster of Lysine--tRNA ligase OS=Homo sapiens OX=9606 GN=KARS PE=1 SV=3 (sp|Q15046|SYK_HUMAN)	Q15046	SYK_HUMAN [2]	68 kDa	1	1	1	1	341560	1	1	1	1	1	1	1	1
604	TRUE	Cluster of Vigilin OS=Homo sapiens OX=9606 GN=HDLBP PE=1 SV=2 (sp|Q00341|VIGLN_HUMAN)	Q00341	VIGLN_HUMAN [2]	141 kDa	1	1	1	1	167310	1	1	1	1	1	1	1	1
605	TRUE	Cluster of 60S ribosomal protein L13a OS=Homo sapiens OX=9606 GN=RPL13A PE=1 SV=2 (sp|P40429|RL13A_HUMAN)	P40429	RL13A_HUMAN [2]	24 kDa	1	1	1	1	5834500	1	1	1	1	1	1	1	1
606	TRUE	Alkyldihydroxyacetonephosphate synthase, peroxisomal OS=Homo sapiens OX=9606 GN=AGPS PE=1 SV=1	O00116	ADAS_HUMAN	73 kDa	1	1	253910	55972	1	1	1	1	543610	1	1	1	1
607	TRUE	Polypeptide N-acetylgalactosaminyltransferase 2 OS=Homo sapiens OX=9606 GN=GALNT2 PE=1 SV=1	Q10471	GALT2_HUMAN	65 kDa	1	1	1	1	1	1	1	1	1242700	1	1	1	1
608	TRUE	DNA damage-binding protein 1 OS=Homo sapiens OX=9606 GN=DDB1 PE=1 SV=1	Q16531	DDB1_HUMAN	127 kDa	1	1	1	1	216960	1	1	1	1	1	1	1	1
609	TRUE	Isoform 3 of Centrosomal protein of 170 kDa OS=Homo sapiens OX=9606 GN=CEP170	Q5SW79-3	CE170_HUMAN	165 kDa	1	1	1	1	330150	1	1	1	8880.7	1	1	1	19556
610	TRUE	Isoform 2 of Eukaryotic translation initiation factor 3 subunit L OS=Homo sapiens OX=9606 GN=EIF3L	Q9Y262-2	EIF3L_HUMAN	61 kDa	37465	1	1	1	445620	1	1	1	198780	1	1	1	1
611	TRUE	Phosphoenolpyruvate carboxykinase [GTP], mitochondrial OS=Homo sapiens OX=9606 GN=PCK2 PE=1 SV=4	Q16822	PCKGM_HUMAN	71 kDa	1	1	1	15163	52762	1	1	1	256910	1	1	1	1
612	TRUE	Secreted frizzled-related protein 1 OS=Homo sapiens OX=9606 GN=SFRP1 PE=1 SV=1	Q8N474	SFRP1_HUMAN	35 kDa	1	1	1866100	1	86699	1	1	1	228540	1	1	1	1
613	TRUE	Fascin OS=Homo sapiens OX=9606 GN=FSCN1 PE=1 SV=3	Q16658	FSCN1_HUMAN	55 kDa	104780	604890	125590	1	228210	1	1	1	1	1	1	1	1
614	TRUE	Corticoliberin OS=Homo sapiens OX=9606 GN=CRH PE=1 SV=1	P06850	CRF_HUMAN	21 kDa	1	1	1	1	1	54671	1128600	252680	503090	1	1	1	1
615	TRUE	Splicing factor 3B subunit 3 OS=Homo sapiens OX=9606 GN=SF3B3 PE=1 SV=4	Q15393	SF3B3_HUMAN	136 kDa	1	1	1	1	63048	1	1	1	58250	1	1	1	1
616	TRUE	Isoleucine--tRNA ligase, cytoplasmic OS=Homo sapiens OX=9606 GN=IARS PE=1 SV=2	P41252	SYIC_HUMAN	145 kDa	1	47411	1	9567.4	79830	1	1	1	1	1	1	1	1
617	TRUE	Pterin-4-alpha-carbinolamine dehydratase OS=Homo sapiens OX=9606 GN=PCBD1 PE=1 SV=2	P61457	PHS_HUMAN	12 kDa	1	1	1	1	2660300	1	1	1	1	1	2409100	1816600	3621500
618	TRUE	RNA-binding protein 3 OS=Homo sapiens OX=9606 GN=RBM3 PE=1 SV=1	P98179	RBM3_HUMAN	17 kDa	1	877500	1	1	1	2430200	741400	611590	8054400	3226000	1	1	1
619	TRUE	Calcium-independent phospholipase A2-gamma OS=Homo sapiens OX=9606 GN=PNPLA8 PE=1 SV=1	Q9NP80	PLPL8_HUMAN	88 kDa	1	63832	891760	1	22429	1	103860	1	1	1	1	1	1
620	TRUE	Isoform 4 of Hexokinase-1 OS=Homo sapiens OX=9606 GN=HK1	P19367-4	HXK1_HUMAN	101 kDa	28950	65997	1	1	1	1	1	1	1	1	1	1	1
621	TRUE	Cluster of Isoform 3 of RNA-binding protein EWS OS=Homo sapiens OX=9606 GN=EWSR1 (sp|Q01844-3|EWS_HUMAN)	Q01844-3	EWS_HUMAN [5]	68 kDa	1024400	1	1	1	4064500	1	1	1	1	1	1	1	1
622	TRUE	Isoform 2 of Glucose-6-phosphate isomerase OS=Homo sapiens OX=9606 GN=GPI	P06744-2	G6PI_HUMAN	64 kDa	1	1	1	1	1104600	1	1	1	1	1	1	1	1
623	TRUE	Isoform 4 of 26S proteasome non-ATPase regulatory subunit 6 OS=Homo sapiens OX=9606 GN=PSMD6	Q15008-4	PSMD6_HUMAN (+1)	52 kDa	1	1	4465.3	1	840230	1	1	1	1	1	1	1	1
624	TRUE	Neural Wiskott-Aldrich syndrome protein OS=Homo sapiens OX=9606 GN=WASL PE=1 SV=2	O00401	WASL_HUMAN	55 kDa	321110	1	1	1	1555300	1	1	1	1	1	1	1	1
625	TRUE	Immunoglobulin heavy constant alpha 1 OS=Homo sapiens OX=9606 GN=IGHA1 PE=1 SV=2	P01876	IGHA1_HUMAN	38 kDa	1	1	1	1	1	1	8405100	1	1	1	1	665930	1
626	TRUE	Isoform 3 of Myosin-10 OS=Homo sapiens OX=9606 GN=MYH10	P35580-3	MYH10_HUMAN	231 kDa	17273	11694	1	1	178220	1	1	1	1	1	1	1	1
627	TRUE	Isoform 2 of Polyadenylate-binding protein 2 OS=Homo sapiens OX=9606 GN=PABPN1	Q86U42-2	PABP2_HUMAN (+1)	31 kDa	232500	1	176520	1	1317700	1	1	1	539230	1	219250	1	1
628	TRUE	Stromal cell-derived factor 2 OS=Homo sapiens OX=9606 GN=SDF2 PE=1 SV=2	Q99470	SDF2_HUMAN	23 kDa	3086600	1468400	4323600	1	5478700	1	1	1	1128700	1	1104500	1	1
629	TRUE	Isoform 2 of Syntaxin-binding protein 1 OS=Homo sapiens OX=9606 GN=STXBP1	P61764-2	STXB1_HUMAN (+1)	69 kDa	110920	672480	311540	325230	95727	1	1	1	18165	1	1	1	1
630	TRUE	Isoform 3 of Malate dehydrogenase, cytoplasmic OS=Homo sapiens OX=9606 GN=MDH1	P40925-3	MDHC_HUMAN (+1)	39 kDa	1	1	150310	1	516770	1	116410	1	428670	94553	186600	318200	184160
631	TRUE	Coiled-coil domain-containing protein 124 OS=Homo sapiens OX=9606 GN=CCDC124 PE=1 SV=1	Q96CT7	CC124_HUMAN	26 kDa	1819700	1163400	91146	1	2188400	1	1	1	529960	1	1	1	1
632	TRUE	Secretogranin-2 OS=Homo sapiens OX=9606 GN=SCG2 PE=1 SV=2	P13521	SCG2_HUMAN	71 kDa	1	1	1	1	1	1	1	1	1	1	204610	36651	130280
633	TRUE	Isoform 2 of Polyadenylate-binding protein 5 OS=Homo sapiens OX=9606 GN=PABPC5	Q96DU9-2	PABP5_HUMAN	40 kDa	467650	123030	83911	1	1117200	1	1	1	340520	1	316390	336750	197380
634	TRUE	Cluster of Isoform 2 of Adenomatous polyposis coli protein OS=Homo sapiens OX=9606 GN=APC (sp|P25054-2|APC_HUMAN)	P25054-2	APC_HUMAN [2]	300 kDa	1	1	1	1	1	1	1	1	1	1	1	1	10830
635	TRUE	Cluster of Inhibitor of nuclear factor kappa-B kinase-interacting protein OS=Homo sapiens OX=9606 GN=IKBIP PE=1 SV=1 (sp|Q70UQ0|IKIP_HUMAN)	Q70UQ0	IKIP_HUMAN [2]	39 kDa	1	1	1	1	58458	1	1	1	1	1	1	1	1
636	TRUE	Transcription intermediary factor 1-beta OS=Homo sapiens OX=9606 GN=TRIM28 PE=1 SV=5	Q13263	TIF1B_HUMAN	89 kDa	1	1	1	1	1259300	1	1	1	1	1	1	1	1
637	TRUE	Isoform 2 of AP-2 complex subunit mu OS=Homo sapiens OX=9606 GN=AP2M1	Q96CW1-2	AP2M1_HUMAN (+1)	49 kDa	1	1	1	1	403100	1	1	1	1	1	1	1	1
638	TRUE	Isoform 2 of Stomatin-like protein 2, mitochondrial OS=Homo sapiens OX=9606 GN=STOML2	Q9UJZ1-2	STML2_HUMAN	33 kDa	1	111110	483120	1	1180800	1	97812	1	152230	1	1	1	1
639	TRUE	Protein S100-A8 OS=Homo sapiens OX=9606 GN=S100A8 PE=1 SV=1	P05109	S10A8_HUMAN	11 kDa	1	1	1	1	1546200	932730	3747500	1	1	1530300	1	1	1
640	TRUE	Eukaryotic translation initiation factor 3 subunit G OS=Homo sapiens OX=9606 GN=EIF3G PE=1 SV=2	O75821	EIF3G_HUMAN	36 kDa	148080	1	108950	1	574470	1	1	1	47784	1	1	1	1
641	TRUE	Cluster of Isoform 3 of Caseinolytic peptidase B protein homolog OS=Homo sapiens OX=9606 GN=CLPB (sp|Q9H078-3|CLPB_HUMAN)	Q9H078-3	CLPB_HUMAN [2]	72 kDa	1	1	1	1	1	1	1	1	225770	1	1	1	1
642	TRUE	Cluster of EH domain-containing protein 3 OS=Homo sapiens OX=9606 GN=EHD3 PE=1 SV=2 (sp|Q9NZN3|EHD3_HUMAN)	Q9NZN3	EHD3_HUMAN [3]	61 kDa	1	1	1	1	662800	1	1	1	1	1	1	1	1
643	TRUE	Cluster of Nodal modulator 1 OS=Homo sapiens OX=9606 GN=NOMO1 PE=1 SV=5 (sp|Q15155|NOMO1_HUMAN)	Q15155	NOMO1_HUMAN [2]	134 kDa	1	1	1	1	1	1	1	1	859340	1	1	1	1
644	TRUE	Cluster of Isoform 2 of Abl interactor 2 OS=Homo sapiens OX=9606 GN=ABI2 (sp|Q9NYB9-2|ABI2_HUMAN)	Q9NYB9-2	ABI2_HUMAN [11]	52 kDa	1	1	1	1	3858100	1	1	1	1	1	1	1	1
645	TRUE	Isoform 2 of 39S ribosomal protein L39, mitochondrial OS=Homo sapiens OX=9606 GN=MRPL39	Q9NYK5-2	RM39_HUMAN	40 kDa	110890	78706	1	1	1151600	1	1	1	43159	1	1	1	91042
646	TRUE	Isoform 2 of ER membrane protein complex subunit 3 OS=Homo sapiens OX=9606 GN=EMC3	Q9P0I2-2	EMC3_HUMAN (+1)	25 kDa	1	1	248810	315640	1873900	1	1	1	1	1	1	1	1
647	TRUE	Midkine OS=Homo sapiens OX=9606 GN=MDK PE=1 SV=1	P21741	MK_HUMAN	16 kDa	1180600	663130	1	1	1759600	1	1	1	2714900	1	1	1	1
648	TRUE	Isocitrate dehydrogenase [NAD] subunit beta, mitochondrial OS=Homo sapiens OX=9606 GN=IDH3B PE=1 SV=2	O43837	IDH3B_HUMAN	42 kDa	1	1	1	1	87255	1	103910	1	1047100	81028	1	1	1
649	TRUE	Transmembrane protein 126A OS=Homo sapiens OX=9606 GN=TMEM126A PE=1 SV=1	Q9H061	T126A_HUMAN	22 kDa	152920	1	350320	2393800	579410	1	131360	1	161700	1	1	1	1
650	TRUE	Retinol dehydrogenase 14 OS=Homo sapiens OX=9606 GN=RDH14 PE=1 SV=1	Q9HBH5	RDH14_HUMAN	37 kDa	1	1	36102	363090	74767	1	1	1	179970	1	1	1	1
651	TRUE	Amine oxidase [flavin-containing] A OS=Homo sapiens OX=9606 GN=MAOA PE=1 SV=1	P21397	AOFA_HUMAN	60 kDa	99230	190520	1	1	130270	1	1	1	184650	1	1	1	1
652	TRUE	Isoform 2 of NADH dehydrogenase [ubiquinone] 1 alpha subcomplex subunit 10, mitochondrial OS=Homo sapiens OX=9606 GN=NDUFA10	O95299-2	NDUAA_HUMAN	49 kDa	134160	1	475940	1	611680	1	1	1	167400	1	1	1	1
653	TRUE	Caspase-14 OS=Homo sapiens OX=9606 GN=CASP14 PE=1 SV=2	P31944	CASPE_HUMAN	28 kDa	1	1	1	1	3430000	1	1	1	1	1	1	1	1
654	TRUE	Isoform 2C of Cytoplasmic dynein 1 intermediate chain 2 OS=Homo sapiens OX=9606 GN=DYNC1I2	Q13409-3	DC1I2_HUMAN	68 kDa	1	1	1	1	2632100	1	1	1	1	1	42462	1	1
655	TRUE	Eukaryotic initiation factor 4A-III OS=Homo sapiens OX=9606 GN=EIF4A3 PE=1 SV=4	P38919	IF4A3_HUMAN	47 kDa	1	1	1	1	1144500	1	1	1	414820	1	1	1	1
656	TRUE	Deoxyhypusine synthase OS=Homo sapiens OX=9606 GN=DHPS PE=1 SV=1	P49366	DHYS_HUMAN	41 kDa	1	1	1	1	1902300	1	1	1	1	1	1	1	1
657	TRUE	Probable ATP-dependent RNA helicase DDX46 OS=Homo sapiens OX=9606 GN=DDX46 PE=1 SV=2	Q7L014	DDX46_HUMAN	117 kDa	203270	1	1	1	1	1	1	1	1	1	1	58836	19336
658	TRUE	Septin-5 OS=Homo sapiens OX=9606 GN=SEPT5 PE=1 SV=1	Q99719	SEPT5_HUMAN	43 kDa	56032	1	1	1	449910	1	1	1	1	1	1	1	1
659	TRUE	Isoform Short of Eukaryotic translation initiation factor 4H OS=Homo sapiens OX=9606 GN=EIF4H	Q15056-2	IF4H_HUMAN	25 kDa	760160	1358000	622800	1	108510	1	1	1	2242600	1	1	1	1
660	TRUE	Ribosome-binding protein 1 OS=Homo sapiens OX=9606 GN=RRBP1 PE=1 SV=5	Q9P2E9	RRBP1_HUMAN	152 kDa	16529	61135	96413	1	12354	1	1	1	14663	1	1	1	1
661	TRUE	PDZ domain-containing protein 8 OS=Homo sapiens OX=9606 GN=PDZD8 PE=1 SV=1	Q8NEN9	PDZD8_HUMAN	129 kDa	94790	274670	149340	170770	50184	1	86589	46193	123960	1	49164	1	1
662	TRUE	Cluster of Fragile X mental retardation syndrome-related protein 2 OS=Homo sapiens OX=9606 GN=FXR2 PE=1 SV=2 (sp|P51116|FXR2_HUMAN)	P51116	FXR2_HUMAN [3]	74 kDa	1	1	1	1	1	1	1	1	111140	1	1	1	1
663	TRUE	Cluster of Isoform 3 of Cytochrome P450 26B1 OS=Homo sapiens OX=9606 GN=CYP26B1 (sp|Q9NR63-3|CP26B_HUMAN)	Q9NR63-3	CP26B_HUMAN [2]	56 kDa	1	1	287710	1	272560	1	1	1	1	1	1	1	1
664	TRUE	Cluster of Isoform 3 of Eukaryotic translation initiation factor 2A OS=Homo sapiens OX=9606 GN=EIF2A (sp|Q9BY44-3|EIF2A_HUMAN)	Q9BY44-3	EIF2A_HUMAN [2]	62 kDa	1	1	1	1	1049200	1	1	1	1	1	1	1	1
665	TRUE	Interferon-induced, double-stranded RNA-activated protein kinase OS=Homo sapiens OX=9606 GN=EIF2AK2 PE=1 SV=2	P19525	E2AK2_HUMAN	62 kDa	1	40401	1	1	803560	1	1	1	61245	1	1	1	1
666	TRUE	ATP-dependent RNA helicase DDX42 OS=Homo sapiens OX=9606 GN=DDX42 PE=1 SV=1	Q86XP3	DDX42_HUMAN	103 kDa	168920	65885	1	28083	1	1	1	1	1	1	1	1	1
667	TRUE	Charged multivesicular body protein 6 OS=Homo sapiens OX=9606 GN=CHMP6 PE=1 SV=3	Q96FZ7	CHMP6_HUMAN	23 kDa	1	521840	342390	754770	1	1	1	1	2644600	1	1	1	1
668	TRUE	Prelamin-A/C OS=Homo sapiens OX=9606 GN=LMNA PE=1 SV=1	P02545	LMNA_HUMAN	74 kDa	1	1	68817	1	1	1	1	1	75360	1	1	1	1
669	TRUE	Peptidyl-prolyl cis-trans isomerase NIMA-interacting 1 OS=Homo sapiens OX=9606 GN=PIN1 PE=1 SV=1	Q13526	PIN1_HUMAN	18 kDa	544770	790570	1	1	784920	1	1	1	1	1	1	1	1
670	TRUE	26S proteasome non-ATPase regulatory subunit 8 OS=Homo sapiens OX=9606 GN=PSMD8 PE=1 SV=2	P48556	PSMD8_HUMAN	40 kDa	161050	85913	6927.4	1	409390	1	1	1	1	1	1	1	1
671	TRUE	Complement component C7 OS=Homo sapiens OX=9606 GN=C7 PE=1 SV=2	P10643	CO7_HUMAN	94 kDa	1	148650	267510	1	1	1	1	1	1	1	1	1	1
672	TRUE	Nucleoside diphosphate kinase, mitochondrial OS=Homo sapiens OX=9606 GN=NME4 PE=1 SV=1	O00746	NDKM_HUMAN	21 kDa	1	1	1	1	626050	127460	1	1	274670	394770	1	1	241780
673	TRUE	Isoform 4 of Low-density lipoprotein receptor-related protein 8 OS=Homo sapiens OX=9606 GN=LRP8	Q14114-4	LRP8_HUMAN (+1)	88 kDa	1	1	70482	1	295000	1	1	1	1	1	1	1	1
674	TRUE	ADP-ribosylation factor 6 OS=Homo sapiens OX=9606 GN=ARF6 PE=1 SV=2	P62330	ARF6_HUMAN	20 kDa	1469600	1	323070	367510	939840	1	1	1	319950	1	1	1	1
675	TRUE	Cluster of Ras-related protein Rab-27B OS=Homo sapiens OX=9606 GN=RAB27B PE=1 SV=4 (sp|O00194|RB27B_HUMAN)	O00194	RB27B_HUMAN [2]	25 kDa	1	1	1	1	482090	1	1	1	1	1	1	1	1
676	TRUE	Cluster of Isoform 2 of Lon protease homolog, mitochondrial OS=Homo sapiens OX=9606 GN=LONP1 (sp|P36776-2|LONM_HUMAN)	P36776-2	LONM_HUMAN [3]	100 kDa	1	1	43080	1	1	1	1	1	1	1	1	1	1
677	TRUE	Cluster of Cytoplasmic FMR1-interacting protein 2 OS=Homo sapiens OX=9606 GN=CYFIP2 PE=1 SV=2 (sp|Q96F07|CYFP2_HUMAN)	Q96F07	CYFP2_HUMAN [3]	148 kDa	1	1	1	1	2270400	1	1	1	1	1	1	1	1
678	TRUE	Cluster of Serine/threonine-protein phosphatase 2A 65 kDa regulatory subunit A alpha isoform OS=Homo sapiens OX=9606 GN=PPP2R1A PE=1 SV=4 (sp|P30153|2AAA_HUMAN)	P30153	2AAA_HUMAN [2]	65 kDa	1	1	1	1	998950	1	1	1	1	1	1	1	1
679	TRUE	Catalase OS=Homo sapiens OX=9606 GN=CAT PE=1 SV=3	P04040	CATA_HUMAN	60 kDa	1	1	1	1	1305600	1	1	1	1	1	1	1	1
680	TRUE	Isoform 9 of Eukaryotic translation initiation factor 4 gamma 1 OS=Homo sapiens OX=9606 GN=EIF4G1	Q04637-9	IF4G1_HUMAN	176 kDa	1	1	1	1	115830	1	1	1	1	1	1	1	1
681	TRUE	Isoform 2 of 26S proteasome non-ATPase regulatory subunit 1 OS=Homo sapiens OX=9606 GN=PSMD1	Q99460-2	PSMD1_HUMAN	102 kDa	1	1	1	1	390480	12046	1	1	1	1	1	1	1
682	TRUE	Eukaryotic translation initiation factor 1A, Y-chromosomal OS=Homo sapiens OX=9606 GN=EIF1AY PE=1 SV=4	O14602	IF1AY_HUMAN	16 kDa	7116500	2063800	1	1	869030	1	1	1	3656800	1	1	1	1
683	TRUE	60S ribosomal protein L3 OS=Homo sapiens OX=9606 GN=RPL3 PE=1 SV=2	P39023	RL3_HUMAN	46 kDa	1	1	1	1	2352300	1	1	1	178310	1	1	1	1
684	TRUE	Isoform 2 of Aminoacyl tRNA synthase complex-interacting multifunctional protein 1 OS=Homo sapiens OX=9606 GN=AIMP1	Q12904-2	AIMP1_HUMAN	37 kDa	91516	1	83279	1	654570	1	1	1	1	1	1	1	1
685	TRUE	39S ribosomal protein L44, mitochondrial OS=Homo sapiens OX=9606 GN=MRPL44 PE=1 SV=1	Q9H9J2	RM44_HUMAN	38 kDa	1	1	1	1	715250	1	1	1	1	1	1	1	1
686	TRUE	Isoform 2 of Peroxiredoxin-like 2A OS=Homo sapiens OX=9606 GN=PRXL2A	Q9BRX8-2	PXL2A_HUMAN (+1)	24 kDa	1	1	1	1	1	1	1	1	1091800	1	1	1	1
687	TRUE	Isoform 3 of 4F2 cell-surface antigen heavy chain OS=Homo sapiens OX=9606 GN=SLC3A2	P08195-3	4F2_HUMAN (+2)	62 kDa	1	1	1	1	1	1	1	1	22639	1	163280	190210	97970
688	TRUE	Proteasome subunit beta type-5 OS=Homo sapiens OX=9606 GN=PSMB5 PE=1 SV=3	P28074	PSB5_HUMAN	28 kDa	287200	1	1	1	455380	1	1	1	642290	1	1	1	1
689	TRUE	39S ribosomal protein L34, mitochondrial OS=Homo sapiens OX=9606 GN=MRPL34 PE=1 SV=1	Q9BQ48	RM34_HUMAN	10 kDa	1	1	1892800	1	1201800	422310	1	1	1833900	833600	1	1	1
690	TRUE	Serine/threonine-protein phosphatase PGAM5, mitochondrial OS=Homo sapiens OX=9606 GN=PGAM5 PE=1 SV=2	Q96HS1	PGAM5_HUMAN	32 kDa	194340	1	89650	60751	966500	1	1	1	133270	1	1	1	1
691	TRUE	Cochlin OS=Homo sapiens OX=9606 GN=COCH PE=1 SV=1	O43405	COCH_HUMAN	59 kDa	157620	1	60779	1	128320	1	1	1	1	1	1	1	1
692	TRUE	Cluster of Isoform 3 of Histone-binding protein RBBP4 OS=Homo sapiens OX=9606 GN=RBBP4 (sp|Q09028-3|RBBP4_HUMAN)	Q09028-3	RBBP4_HUMAN [3]	46 kDa	1	1	1	1	1127400	1	1	1	1	1	1	1	1
693	TRUE	Isoform 3 of 116 kDa U5 small nuclear ribonucleoprotein component OS=Homo sapiens OX=9606 GN=EFTUD2	Q15029-3	U5S1_HUMAN	108 kDa	1	1	1	1	133260	1	1	1	22173	1	1	1	1
694	TRUE	Cytoplasmic dynein 1 light intermediate chain 1 OS=Homo sapiens OX=9606 GN=DYNC1LI1 PE=1 SV=3	Q9Y6G9	DC1L1_HUMAN	57 kDa	1	1	1	1	1079500	1	1	1	1	1	1	1	1
695	TRUE	Lysosomal acid glucosylceramidase OS=Homo sapiens OX=9606 GN=GBA PE=1 SV=3	P04062	GLCM_HUMAN	60 kDa	1	1	107360	1	886870	1	1	1	1	1	1	13157	1
696	TRUE	Pre-mRNA-processing-splicing factor 8 OS=Homo sapiens OX=9606 GN=PRPF8 PE=1 SV=2	Q6P2Q9	PRP8_HUMAN	274 kDa	1	1	1	1	25752	1	1	1	15463	1	1	1	1
697	TRUE	Peroxisomal membrane protein 2 OS=Homo sapiens OX=9606 GN=PXMP2 PE=1 SV=3	Q9NR77	PXMP2_HUMAN	22 kDa	1	1	1	1	1144500	1	1	1	1	1	92101	1	1
698	TRUE	39S ribosomal protein L11, mitochondrial OS=Homo sapiens OX=9606 GN=MRPL11 PE=1 SV=1	Q9Y3B7	RM11_HUMAN	21 kDa	1	1	1	1	746680	1	1	1	233760	1	1	1	1
699	TRUE	Isoform 2 of Galectin-8 OS=Homo sapiens OX=9606 GN=LGALS8	O00214-2	LEG8_HUMAN	40 kDa	1	1	1	1	1	53416	173340	210210	562710	103190	1	1	1
700	TRUE	NAD(P) transhydrogenase, mitochondrial OS=Homo sapiens OX=9606 GN=NNT PE=1 SV=3	Q13423	NNTM_HUMAN	114 kDa	1	1	20925	16693	54505	1	1	1	1	1	1	1	1
701	TRUE	Isoform 2 of V-type proton ATPase 116 kDa subunit a isoform 1 OS=Homo sapiens OX=9606 GN=ATP6V0A1	Q93050-1	VPP1_HUMAN (+2)	96 kDa	1	1	1	1	855510	1	1	1	1	1	204340	205400	138730
702	TRUE	Metalloproteinase inhibitor 2 OS=Homo sapiens OX=9606 GN=TIMP2 PE=1 SV=2	P16035	TIMP2_HUMAN	24 kDa	1	1	1	1	1	1	1	1	1	1	2100500	2064500	3048700
703	TRUE	Cellular retinoic acid-binding protein 1 OS=Homo sapiens OX=9606 GN=CRABP1 PE=1 SV=2	P29762	RABP1_HUMAN	16 kDa	1	1	1	1	715230	1	1	1	1	1	660130	599460	911790
704	TRUE	Cluster of Protein NipSnap homolog 2 OS=Homo sapiens OX=9606 GN=NIPSNAP2 PE=1 SV=1 (sp|O75323|NIPS2_HUMAN)	O75323	NIPS2_HUMAN [2]	34 kDa	1	1	1	1	1	1	1	1	398380	1	1	1	1
705	TRUE	Cluster of Protein S100-A7 OS=Homo sapiens OX=9606 GN=S100A7 PE=1 SV=4 (sp|P31151|S10A7_HUMAN)	P31151	S10A7_HUMAN [2]	11 kDa	1	1	1	1	1	1	7843800	1	1	1	1	1	1
706	TRUE	Cluster of Isoform 3 of Eukaryotic translation initiation factor 4E OS=Homo sapiens OX=9606 GN=EIF4E (sp|P06730-3|IF4E_HUMAN)	P06730-3	IF4E_HUMAN [2]	27 kDa	1	1	1	1	1195200	1	1	1	1	1	1	1	1
707	TRUE	Pre-mRNA-processing factor 19 OS=Homo sapiens OX=9606 GN=PRPF19 PE=1 SV=1	Q9UMS4	PRP19_HUMAN	55 kDa	92478	1	1	1	2479400	1	1	1	177510	1	1	1	1
708	TRUE	Calpain-1 catalytic subunit OS=Homo sapiens OX=9606 GN=CAPN1 PE=1 SV=1	P07384	CAN1_HUMAN	82 kDa	1	1	1	1	293180	1	1	1	1	1	193060	1	1
709	TRUE	Isoform 3 of 60S ribosomal protein L17 OS=Homo sapiens OX=9606 GN=RPL17	P18621-3	RL17_HUMAN	26 kDa	309000	1	162740	1	2691400	431740	1	1	81375	1	1	1	1
710	TRUE	Acyl-CoA 6-desaturase OS=Homo sapiens OX=9606 GN=FADS2 PE=1 SV=1	O95864	FADS2_HUMAN	52 kDa	1	67852	63782	176610	257070	1	1	1	458700	1	1	1	1
711	TRUE	Isoform 2 of Calnexin OS=Homo sapiens OX=9606 GN=CANX	P27824-2	CALX_HUMAN	72 kDa	1	1	1	1	1	1	1	1	1	1	609160	699130	446600
712	TRUE	39S ribosomal protein L23, mitochondrial OS=Homo sapiens OX=9606 GN=MRPL23 PE=1 SV=1	Q16540	RM23_HUMAN	18 kDa	1	1	36100	1	2782200	1	1	1	128110	1	95047	1	1
713	TRUE	Isoform 2 of Partner of Y14 and mago OS=Homo sapiens OX=9606 GN=PYM1	Q9BRP8-2	PYM1_HUMAN	23 kDa	252050	1	1	1	1142500	1	1	1	1	1	1	1	1
714	TRUE	V-type proton ATPase subunit d 1 OS=Homo sapiens OX=9606 GN=ATP6V0D1 PE=1 SV=1	P61421	VA0D1_HUMAN	40 kDa	1	286970	1	1	467250	1	1	1	1	1	215840	423030	109650
715	TRUE	CDGSH iron-sulfur domain-containing protein 1 OS=Homo sapiens OX=9606 GN=CISD1 PE=1 SV=1	Q9NZ45	CISD1_HUMAN	12 kDa	1	1	1	1	1	984200	1858300	2585700	4550800	2124200	1	1	1
716	TRUE	Vesicle-associated membrane protein-associated protein A OS=Homo sapiens OX=9606 GN=VAPA PE=1 SV=3	Q9P0L0	VAPA_HUMAN	28 kDa	1	175870	476990	1	1067900	1	1	1	1	1	1	1	1
717	TRUE	Cluster of Alpha-L-iduronidase OS=Homo sapiens OX=9606 GN=IDUA PE=1 SV=2 (sp|P35475|IDUA_HUMAN)	P35475	IDUA_HUMAN [2]	73 kDa	1	1	1	1	615640	1	1	1	1	1	1	1	1
718	TRUE	Coatomer subunit epsilon OS=Homo sapiens OX=9606 GN=COPE PE=1 SV=3	O14579	COPE_HUMAN	34 kDa	1	1	1	1	1769300	1	1	1	1	1	1	1	1
719	TRUE	Isoform 2 of Mitotic checkpoint protein BUB3 OS=Homo sapiens OX=9606 GN=BUB3	O43684-2	BUB3_HUMAN	37 kDa	1	1	1	1	3452500	1	1	1	1	1	1	1	1
720	TRUE	Isoform 3 of Interferon-inducible double-stranded RNA-dependent protein kinase activator A OS=Homo sapiens OX=9606 GN=PRKRA	O75569-3	PRKRA_HUMAN (+1)	32 kDa	1	1	1	1	384210000	1	1	1	1	1	1	1	1
721	TRUE	Histidine ammonia-lyase OS=Homo sapiens OX=9606 GN=HAL PE=1 SV=1	P42357	HUTH_HUMAN	73 kDa	1	1	1	1	435580	1	1	1	1	1	1	1	1
722	TRUE	Glutathione S-transferase P OS=Homo sapiens OX=9606 GN=GSTP1 PE=1 SV=2	P09211	GSTP1_HUMAN	23 kDa	1	1	1	1	1401500	1	1	1	1	1	139210	1	1
723	TRUE	Isoform 2 of Coiled-coil domain-containing protein 47 OS=Homo sapiens OX=9606 GN=CCDC47	Q96A33-2	CCD47_HUMAN	55 kDa	1	269100	140050	1	1	1	1	1	305940	123600	1	1	1
724	TRUE	28S ribosomal protein S35, mitochondrial OS=Homo sapiens OX=9606 GN=MRPS35 PE=1 SV=1	P82673	RT35_HUMAN	37 kDa	1	1	1	1	620840	1	1	1	293300	1	1	1	1
725	TRUE	Cell division cycle 5-like protein OS=Homo sapiens OX=9606 GN=CDC5L PE=1 SV=2	Q99459	CDC5L_HUMAN	92 kDa	1	1	1	1	31127	1	1	1	40818	1	1	1	1
726	TRUE	Isoform 2 of Transcription elongation regulator 1 OS=Homo sapiens OX=9606 GN=TCERG1	O14776-2	TCRG1_HUMAN (+1)	122 kDa	22388	1	1	1	11443	1	1	1	62221	1	1	1	1
727	TRUE	Cystatin-A OS=Homo sapiens OX=9606 GN=CSTA PE=1 SV=1	P01040	CYTA_HUMAN	11 kDa	1	1	1	971650	1714300	1	3188800	1	739200	1	1	1	1
728	TRUE	Isoform 2 of Small integral membrane protein 20 OS=Homo sapiens OX=9606 GN=SMIM20	Q8N5G0-2	SIM20_HUMAN	18 kDa	1	1	1	1	1	1	1	1	2187300	579760	1	1	1
729	TRUE	Pre-mRNA-splicing factor 38A OS=Homo sapiens OX=9606 GN=PRPF38A PE=1 SV=1	Q8NAV1	PR38A_HUMAN	37 kDa	1	115950	1	1	1	1	1	1	168170	1	1	1	624550
730	TRUE	Isoform 2 of 26S proteasome regulatory subunit 8 OS=Homo sapiens OX=9606 GN=PSMC5	P62195-2	PRS8_HUMAN	45 kDa	9833.1	55383	24730	22761	618950	1	1	1	1	1	1	1	1
731	TRUE	Cluster of Heterogeneous nuclear ribonucleoprotein H OS=Homo sapiens OX=9606 GN=HNRNPH1 PE=1 SV=4 (sp|P31943|HNRH1_HUMAN)	P31943	HNRH1_HUMAN [2]	49 kDa	1	1	1	1	251860	1	1	1	1	1	1	1	1
732	TRUE	Cluster of Eukaryotic translation initiation factor 4B OS=Homo sapiens OX=9606 GN=EIF4B PE=1 SV=2 (sp|P23588|IF4B_HUMAN)	P23588	IF4B_HUMAN [2]	69 kDa	1	164340	1	1	1	1	1	1	1	1	1	1	1
733	TRUE	Trafficking protein particle complex subunit 3 OS=Homo sapiens OX=9606 GN=TRAPPC3 PE=1 SV=1	O43617	TPPC3_HUMAN	20 kDa	1	1	1	1	3504900	1	1	1	1	1	212140	1	1
734	TRUE	Poly [ADP-ribose] polymerase 1 OS=Homo sapiens OX=9606 GN=PARP1 PE=1 SV=4	P09874	PARP1_HUMAN	113 kDa	1	1	1	1	207900	1	1	1	1	1	1	1	1
735	TRUE	X-ray repair cross-complementing protein 5 OS=Homo sapiens OX=9606 GN=XRCC5 PE=1 SV=3	P13010	XRCC5_HUMAN	83 kDa	1	1	1	1	436020	1	1	1	1	1	1	1	1
736	TRUE	Echinoderm microtubule-associated protein-like 4 OS=Homo sapiens OX=9606 GN=EML4 PE=1 SV=3	Q9HC35	EMAL4_HUMAN	109 kDa	31123	1	1	1	320670	1	1	1	1	1	1	1	1
737	TRUE	Isoform 3 of Dynactin subunit 3 OS=Homo sapiens OX=9606 GN=DCTN3	O75935-3	DCTN3_HUMAN	18 kDa	1	1	1	1	2569000	1	1	1	1	1	1	1	1
738	TRUE	Metalloproteinase inhibitor 3 OS=Homo sapiens OX=9606 GN=TIMP3 PE=1 SV=2	P35625	TIMP3_HUMAN	24 kDa	1	1	1	1	1934900	1	1	1	1	1	1	1	1
739	TRUE	Methionine--tRNA ligase, cytoplasmic OS=Homo sapiens OX=9606 GN=MARS PE=1 SV=2	P56192	SYMC_HUMAN	101 kDa	1	1	36099	1	111250	1	1	1	1	1	1	1	1
740	TRUE	Far upstream element-binding protein 2 OS=Homo sapiens OX=9606 GN=KHSRP PE=1 SV=4	Q92945	FUBP2_HUMAN	73 kDa	1	141220	61800	1	18687	1	1	1	116580	1	1	1	1
741	TRUE	Fructose-bisphosphate aldolase C OS=Homo sapiens OX=9606 GN=ALDOC PE=1 SV=2	P09972	ALDOC_HUMAN	39 kDa	1	1	1	1	362460	1	1	1	1	1	1	91510	1
742	TRUE	Asparagine--tRNA ligase, cytoplasmic OS=Homo sapiens OX=9606 GN=NARS PE=1 SV=1	O43776	SYNC_HUMAN	63 kDa	1	104050	1	1	269260	1	1	1	1	1	1	1	1
743	TRUE	Procollagen galactosyltransferase 1 OS=Homo sapiens OX=9606 GN=COLGALT1 PE=1 SV=1	Q8NBJ5	GT251_HUMAN	72 kDa	1	1	1	1	1	1	1	1	39330	1	28153	1	17737
744	TRUE	Cluster of NADH dehydrogenase [ubiquinone] 1 subunit C2 OS=Homo sapiens OX=9606 GN=NDUFC2 PE=1 SV=1 (sp|O95298|NDUC2_HUMAN)	O95298	NDUC2_HUMAN [2]	14 kDa	1	1	1	1	1	1	1	1	878750	1	1	1	1
745	TRUE	Cluster of Isoform 3 of Lysocardiolipin acyltransferase 1 OS=Homo sapiens OX=9606 GN=LCLAT1 (sp|Q6UWP7-3|LCLT1_HUMAN)	Q6UWP7-3	LCLT1_HUMAN [3]	45 kDa	1	1	1	1	467220	1	1	1	1	1	1	1	1
746	TRUE	Cluster of Alpha-2-macroglobulin-like protein 1 OS=Homo sapiens OX=9606 GN=A2ML1 PE=1 SV=3 (sp|A8K2U0|A2ML1_HUMAN)	A8K2U0	A2ML1_HUMAN [2]	161 kDa	1	1	1	1	177010	1	1	1	1	1	1	1	1
747	TRUE	Glutathione S-transferase LANCL1 OS=Homo sapiens OX=9606 GN=LANCL1 PE=1 SV=1	O43813	LANC1_HUMAN	45 kDa	1	1	1	1	3409700	1	1	1	1	1	1	1	1
748	TRUE	Signal recognition particle receptor subunit alpha OS=Homo sapiens OX=9606 GN=SRPRA PE=1 SV=2	P08240	SRPRA_HUMAN	70 kDa	1	1	23591	1	183720	1	1	1	1	1	1	1	1
749	TRUE	Protein-glutamine gamma-glutamyltransferase K OS=Homo sapiens OX=9606 GN=TGM1 PE=1 SV=4	P22735	TGM1_HUMAN	90 kDa	1	1	1	1	450940	1	1	1	1	1	1	1	1
750	TRUE	Tubulin gamma-1 chain OS=Homo sapiens OX=9606 GN=TUBG1 PE=1 SV=2	P23258	TBG1_HUMAN	51 kDa	1	1	1	1	1427200	1	1	1	1	1	1	1	1
751	TRUE	Protoporphyrinogen oxidase OS=Homo sapiens OX=9606 GN=PPOX PE=1 SV=1	P50336	PPOX_HUMAN	51 kDa	49666	1	1	1	499720	1	1	1	1	1	1	1	1
752	TRUE	60S ribosomal protein L14 OS=Homo sapiens OX=9606 GN=RPL14 PE=1 SV=4	P50914	RL14_HUMAN	23 kDa	1	1	1	1	5829500	1	1	1	1	1	1	1	1
753	TRUE	Serine/threonine-protein phosphatase 2A catalytic subunit alpha isoform OS=Homo sapiens OX=9606 GN=PPP2CA PE=1 SV=1	P67775	PP2AA_HUMAN	36 kDa	1	1	1	1	710280	1	1	1	1	1	1	1	1
754	TRUE	WD repeat-containing protein 61 OS=Homo sapiens OX=9606 GN=WDR61 PE=1 SV=1	Q9GZS3	WDR61_HUMAN	34 kDa	1	1	1	1	1476000	1	1	1	1	1	1	1	1
755	TRUE	Transaldolase OS=Homo sapiens OX=9606 GN=TALDO1 PE=1 SV=2	P37837	TALDO_HUMAN	38 kDa	1	1	1	1	721620	1	1	1	1	1	1	1	57875
756	TRUE	Transmembrane emp24 domain-containing protein 10 OS=Homo sapiens OX=9606 GN=TMED10 PE=1 SV=2	P49755	TMEDA_HUMAN	25 kDa	1	1	1	1	467690	1	1	1	1094900	1	1	1	453550
757	TRUE	Protein PBDC1 OS=Homo sapiens OX=9606 GN=PBDC1 PE=1 SV=1	Q9BVG4	PBDC1_HUMAN	26 kDa	1	1	1	1	3955000	1	1	1	1	1	1	3214400	1
758	TRUE	Cluster of V-type proton ATPase subunit B, brain isoform OS=Homo sapiens OX=9606 GN=ATP6V1B2 PE=1 SV=3 (sp|P21281|VATB2_HUMAN)	P21281	VATB2_HUMAN [2]	57 kDa	1	1	1	1	370570	1	1	1	1	1	1	1	1
759	TRUE	Isoform 2 of Coatomer subunit alpha OS=Homo sapiens OX=9606 GN=COPA	P53621-2	COPA_HUMAN (+1)	139 kDa	1	1	1	1	89647	1	1	1	1	1	1	1	1
760	TRUE	Isoform 4 of 40S ribosomal protein S24 OS=Homo sapiens OX=9606 GN=RPS24	P62847-4	RS24_HUMAN	32 kDa	185140	1	1	1	2505300	1	1	1	1	1	1	1	1
761	TRUE	60S ribosomal protein L36 OS=Homo sapiens OX=9606 GN=RPL36 PE=1 SV=3	Q9Y3U8	RL36_HUMAN	12 kDa	1	1	1	1	8108200	1	1	1	1	1	1	1	1
762	TRUE	Eukaryotic translation initiation factor 3 subunit F OS=Homo sapiens OX=9606 GN=EIF3F PE=1 SV=1	O00303	EIF3F_HUMAN	38 kDa	272870	1	1	1	289270	1	1	1	1	1	1	1	1
763	TRUE	Isoform 3 of Coronin-1C OS=Homo sapiens OX=9606 GN=CORO1C	Q9ULV4-3	COR1C_HUMAN	59 kDa	1	1	1	1	699490	1	1	1	1	1	1	1	1
764	TRUE	Nck-associated protein 1 OS=Homo sapiens OX=9606 GN=NCKAP1 PE=1 SV=1	Q9Y2A7	NCKP1_HUMAN	129 kDa	1	1	1	1	59306	1	1	1	1	1	1	1	1
765	TRUE	Ras GTPase-activating-like protein IQGAP1 OS=Homo sapiens OX=9606 GN=IQGAP1 PE=1 SV=1	P46940	IQGA1_HUMAN	189 kDa	1	1	1	1	1	1	1	1	1	1	1	1	1
766	TRUE	Protein RER1 OS=Homo sapiens OX=9606 GN=RER1 PE=1 SV=1	O15258	RER1_HUMAN	23 kDa	1	1	166430	1	3150300	1	1	1	1	1	1	1	1
767	TRUE	Sphingosine-1-phosphate lyase 1 OS=Homo sapiens OX=9606 GN=SGPL1 PE=1 SV=3	O95470	SGPL1_HUMAN	64 kDa	1	1	1	1	201880	1	1	1	1	1	1	1	1
768	TRUE	60S ribosomal protein L21 OS=Homo sapiens OX=9606 GN=RPL21 PE=1 SV=2	P46778	RL21_HUMAN	19 kDa	274280	1	344360	1	3287800	1	1	1	1	1	1	1	1
769	TRUE	Isoform 2 of Peptidyl-prolyl cis-trans isomerase FKBP8 OS=Homo sapiens OX=9606 GN=FKBP8	Q14318-2	FKBP8_HUMAN (+1)	45 kDa	1	295460	490200	1	1	1	1	1	168610	1	1	1	1
770	TRUE	Isoform 2 of Lysophospholipid acyltransferase 7 OS=Homo sapiens OX=9606 GN=MBOAT7	Q96N66-2	MBOA7_HUMAN	45 kDa	1	1	336760	1	971350	1	1	1	1	1	1	1	1
771	TRUE	Isoform 3 of ATP-dependent zinc metalloprotease YME1L1 OS=Homo sapiens OX=9606 GN=YME1L1	Q96TA2-3	YMEL1_HUMAN	76 kDa	1	1	1	1	266270	1	1	1	22235	1	1	1	1
772	TRUE	Fatty acid synthase OS=Homo sapiens OX=9606 GN=FASN PE=1 SV=3	P49327	FAS_HUMAN	273 kDa	1	1	1	1	15535	1	1	1	1	1	1	1	1
773	TRUE	Isoform 2 of Transmembrane protein 206 OS=Homo sapiens OX=9606 GN=TMEM206	Q9H813-2	TM206_HUMAN	46 kDa	1	1	1	1	1	1	1	1	170600	1	1	1	275280
774	TRUE	Vacuolar protein sorting-associated protein 45 OS=Homo sapiens OX=9606 GN=VPS45 PE=1 SV=1	Q9NRW7	VPS45_HUMAN	65 kDa	1	1	1	1	143840	1	1	1	1	1	1	1	1
775	TRUE	Cluster of Isoform 8 of Dehydrogenase/reductase SDR family member 4 OS=Homo sapiens OX=9606 GN=DHRS4 (sp|Q9BTZ2-8|DHRS4_HUMAN)	Q9BTZ2-8	DHRS4_HUMAN [2]	24 kDa	1	1	261110	498140	1	1	1	1	1	1	1	1	1
776	TRUE	Cluster of Mitochondrial import receptor subunit TOM40 homolog OS=Homo sapiens OX=9606 GN=TOMM40 PE=1 SV=1 (sp|O96008|TOM40_HUMAN)	O96008	TOM40_HUMAN [2]	38 kDa	1	1	1	1	1	1	1	1	2033100	1	1	1	1
777	TRUE	Replication factor C subunit 4 OS=Homo sapiens OX=9606 GN=RFC4 PE=1 SV=2	P35249	RFC4_HUMAN	40 kDa	1	1	1	1	753400	1	1	1	1	1	1	1	1
778	TRUE	26S proteasome non-ATPase regulatory subunit 2 OS=Homo sapiens OX=9606 GN=PSMD2 PE=1 SV=3	Q13200	PSMD2_HUMAN	100 kDa	1	1	1	1	190200	1	1	1	1	1	1	1	1
779	TRUE	Dolichol-phosphate mannosyltransferase subunit 1 OS=Homo sapiens OX=9606 GN=DPM1 PE=1 SV=1	O60762	DPM1_HUMAN	30 kDa	1	1	1	1	265850	1	1	1	1	1	1	1	1
780	TRUE	Eukaryotic translation initiation factor 3 subunit I OS=Homo sapiens OX=9606 GN=EIF3I PE=1 SV=1	Q13347	EIF3I_HUMAN	37 kDa	1	1	1	1	59057	1	1	1	1	1	1	1	1
781	TRUE	Isoform 2 of Serine-threonine kinase receptor-associated protein OS=Homo sapiens OX=9606 GN=STRAP	Q9Y3F4-2	STRAP_HUMAN	40 kDa	1	1	1	1	767900	1	1	1	1	1	1	1	1
782	TRUE	Protein RCC2 OS=Homo sapiens OX=9606 GN=RCC2 PE=1 SV=2	Q9P258	RCC2_HUMAN	56 kDa	1	1	1	1	259330	1	1	1	30970	1	1	1	1
783	TRUE	Bifunctional glutamate/proline--tRNA ligase OS=Homo sapiens OX=9606 GN=EPRS PE=1 SV=5	P07814	SYEP_HUMAN	171 kDa	1	1	1	1	55869	1	1	1	1	1	1	1	1
784	TRUE	Leucine-rich repeat-containing protein 47 OS=Homo sapiens OX=9606 GN=LRRC47 PE=1 SV=1	Q8N1G4	LRC47_HUMAN	63 kDa	1	33978	1	1	127660	1	1	1	1	1	1	1	1
785	TRUE	Probable ATP-dependent RNA helicase DDX41 OS=Homo sapiens OX=9606 GN=DDX41 PE=1 SV=2	Q9UJV9	DDX41_HUMAN	70 kDa	1	1	1	1	111680	1	1	1	1	1	1	1	1
786	TRUE	Fibronectin type III and SPRY domain-containing protein 1 OS=Homo sapiens OX=9606 GN=FSD1 PE=1 SV=1	Q9BTV5	FSD1_HUMAN	56 kDa	1	1	1	1	273530	1	1	1	1	1	1	1	1
787	TRUE	Uncharacterized protein NCBP2-AS2 OS=Homo sapiens OX=9606 GN=NCBP2-AS2 PE=1 SV=1	Q69YL0	NCAS2_HUMAN	11 kDa	1	1	1	1	1	1	117420	231920	1429900	1	1	1	1
788	TRUE	WD repeat-containing protein 82 OS=Homo sapiens OX=9606 GN=WDR82 PE=1 SV=1	Q6UXN9	WDR82_HUMAN	35 kDa	1	1	1	1	1010500	1	1	1	1	1	1	1	1
789	TRUE	V-type proton ATPase subunit D OS=Homo sapiens OX=9606 GN=ATP6V1D PE=1 SV=1	Q9Y5K8	VATD_HUMAN	28 kDa	1	1	1	92826	421220	1	1	1	1	1	91622	1	53923
790	TRUE	DnaJ homolog subfamily C member 8 OS=Homo sapiens OX=9606 GN=DNAJC8 PE=1 SV=2	O75937	DNJC8_HUMAN	30 kDa	1	1	1	1	467270	1	1	1	1	1	1	1	1
791	TRUE	Pentatricopeptide repeat domain-containing protein 3, mitochondrial OS=Homo sapiens OX=9606 GN=PTCD3 PE=1 SV=3	Q96EY7	PTCD3_HUMAN	79 kDa	1	38331	1	1	119700	1	1	1	70214	1	1	1	28897
792	TRUE	Leucine-rich repeat serine/threonine-protein kinase 2 OS=Homo sapiens OX=9606 GN=LRRK2 PE=1 SV=2	Q5S007	LRRK2_HUMAN	286 kDa	1	1	1	1	86421	1	1	1	1	1	1	1	1
793	TRUE	Cluster of Isoform 3 of Ras-related protein Rap-1b OS=Homo sapiens OX=9606 GN=RAP1B (sp|P61224-3|RAP1B_HUMAN)	P61224-3	RAP1B_HUMAN [2]	19 kDa	1	1	1	1	1	1	1	1	1147500	1	1	1	1
794	TRUE	Cluster of Isoform 2 of Dynactin subunit 4 OS=Homo sapiens OX=9606 GN=DCTN4 (sp|Q9UJW0-2|DCTN4_HUMAN)	Q9UJW0-2	DCTN4_HUMAN [2]	46 kDa	1	1	1	1	218690	1	1	1	1	1	1	1	1
795	TRUE	Cluster of Isoform 4 of Acyl-coenzyme A thioesterase 9, mitochondrial OS=Homo sapiens OX=9606 GN=ACOT9 (sp|Q9Y305-4|ACOT9_HUMAN)	Q9Y305-4	ACOT9_HUMAN [3]	51 kDa	1	1	1	1	205030	1	1	1	1	1	1	1	1
796	TRUE	Cluster of Isoform 2 of Activating signal cointegrator 1 complex subunit 1 OS=Homo sapiens OX=9606 GN=ASCC1 (sp|Q8N9N2-2|ASCC1_HUMAN)	Q8N9N2-2	ASCC1_HUMAN [2]	41 kDa	1	1	1	1	105510	1	1	1	1	1	1	1	1
797	TRUE	Vasodilator-stimulated phosphoprotein OS=Homo sapiens OX=9606 GN=VASP PE=1 SV=3	P50552	VASP_HUMAN	40 kDa	1	1	1	1	1387900	1	1	1	1	1	1	1	1
798	TRUE	Uncharacterized protein C7orf50 OS=Homo sapiens OX=9606 GN=C7orf50 PE=1 SV=1	Q9BRJ6	CG050_HUMAN	22 kDa	1	1	1	1	3698400	1	1	1	1	1	1	1	1
799	TRUE	Heat shock 70 kDa protein 4L OS=Homo sapiens OX=9606 GN=HSPA4L PE=1 SV=3	O95757	HS74L_HUMAN	95 kDa	1	1	1	1	429500	1	1	1	1	1	1	1	1
800	TRUE	Isoform 4 of Kinesin-like protein KIF2A OS=Homo sapiens OX=9606 GN=KIF2A	O00139-4	KIF2A_HUMAN (+1)	84 kDa	1	1	1	1	179670	1	1	1	1	1	1	1	1
801	TRUE	Keratin, type I cytoskeletal 23 OS=Homo sapiens OX=9606 GN=KRT23 PE=1 SV=2	Q9C075	K1C23_HUMAN	48 kDa	1	1	1	1	166440	1	1	1	1	1	1	1	1
802	TRUE	Isoform 3 of ER membrane protein complex subunit 1 OS=Homo sapiens OX=9606 GN=EMC1	Q8N766-3	EMC1_HUMAN (+1)	112 kDa	1	1	1	1	8465.5	1	1	1	1	1	1	16053	1
803	TRUE	Isoform 2 of Syntaxin-5 OS=Homo sapiens OX=9606 GN=STX5	Q13190-2	STX5_HUMAN	34 kDa	1	1	1	1	205650	1	1	1	1	1	1	1	1
804	TRUE	Isoform 2 of Methylcrotonoyl-CoA carboxylase beta chain, mitochondrial OS=Homo sapiens OX=9606 GN=MCCC2	Q9HCC0-2	MCCB_HUMAN (+1)	58 kDa	1	1	1	1	1	1	1	1	217970	1	1	1	1
805	TRUE	Replication factor C subunit 5 OS=Homo sapiens OX=9606 GN=RFC5 PE=1 SV=1	P40937	RFC5_HUMAN	38 kDa	1	1	1	1	548330	1	1	1	1	1	1	1	1
806	TRUE	Aspartate aminotransferase, cytoplasmic OS=Homo sapiens OX=9606 GN=GOT1 PE=1 SV=3	P17174	AATC_HUMAN	46 kDa	1	1	1	1	33461	1	1	1	32487	1	1	1	1
807	TRUE	Isoform 2 of Ubiquitin-associated domain-containing protein 2 OS=Homo sapiens OX=9606 GN=UBAC2	Q8NBM4-2	UBAC2_HUMAN	35 kDa	1	1	1	1	392420	1	1	1	87533	1	1	1	1
808	TRUE	Isoform 3 of Acylpyruvase FAHD1, mitochondrial OS=Homo sapiens OX=9606 GN=FAHD1	Q6P587-3	FAHD1_HUMAN	27 kDa	89625	1	1	1	165960	1	1	1	1	1	1	1	1
809	TRUE	Isoform 2 of Peroxisomal membrane protein PEX14 OS=Homo sapiens OX=9606 GN=PEX14	O75381-2	PEX14_HUMAN (+1)	37 kDa	1	1	281850	203510	189650	1	1	1	1	1	1	1	1
810	TRUE	Inosine-5'-monophosphate dehydrogenase 2 OS=Homo sapiens OX=9606 GN=IMPDH2 PE=1 SV=2	P12268	IMDH2_HUMAN	56 kDa	52063	1	1	1	459040	1	1	1	1	1	1	1	1
811	TRUE	Cluster of Epimerase family protein SDR39U1 OS=Homo sapiens OX=9606 GN=SDR39U1 PE=1 SV=3 (sp|Q9NRG7|D39U1_HUMAN)	Q9NRG7	D39U1_HUMAN [2]	31 kDa	1	1	1	100910	1	1	1	1	1	1	1	1	1
812	TRUE	Cluster of Phenylalanine--tRNA ligase alpha subunit OS=Homo sapiens OX=9606 GN=FARSA PE=1 SV=3 (sp|Q9Y285|SYFA_HUMAN)	Q9Y285	SYFA_HUMAN [2]	58 kDa	1	1	1	1	161940	1	1	1	1	1	1	1	1
813	TRUE	Cluster of Isoform 2 of Heterochromatin protein 1-binding protein 3 OS=Homo sapiens OX=9606 GN=HP1BP3 (sp|Q5SSJ5-2|HP1B3_HUMAN)	Q5SSJ5-2	HP1B3_HUMAN [2]	57 kDa	1	1	1	1	418240	1	1	1	1	1	1	1	1
814	TRUE	Glycogen synthase kinase-3 alpha OS=Homo sapiens OX=9606 GN=GSK3A PE=1 SV=2	P49840	GSK3A_HUMAN	51 kDa	1	1	1	1	1208300	1	1	1	1	1	1	1	1
815	TRUE	E3 ubiquitin-protein ligase CHIP OS=Homo sapiens OX=9606 GN=STUB1 PE=1 SV=2	Q9UNE7	CHIP_HUMAN	35 kDa	1	1	1	1	327800	1	1	1	1	1	1	1	1
816	TRUE	Enoyl-CoA delta isomerase 2, mitochondrial OS=Homo sapiens OX=9606 GN=ECI2 PE=1 SV=4	O75521	ECI2_HUMAN	44 kDa	1	1	1	1	752180	1	1	1	223020	1	1	1	1
817	TRUE	Argininosuccinate synthase OS=Homo sapiens OX=9606 GN=ASS1 PE=1 SV=2	P00966	ASSY_HUMAN	47 kDa	1	1	1	1	1	1	1	1	213350	1	1	1	1
818	TRUE	DnaJ homolog subfamily A member 2 OS=Homo sapiens OX=9606 GN=DNAJA2 PE=1 SV=1	O60884	DNJA2_HUMAN	46 kDa	41256	1	1	1	145980	1	1	1	1	1	1	1	1
819	TRUE	Vacuolar protein sorting-associated protein 35 OS=Homo sapiens OX=9606 GN=VPS35 PE=1 SV=2	Q96QK1	VPS35_HUMAN	92 kDa	1	1	1	1	115990	1	1	1	1	1	1	1	1
820	TRUE	Isoform 2 of Neuronal-specific septin-3 OS=Homo sapiens OX=9606 GN=SEPT3	Q9UH03-2	SEPT3_HUMAN	40 kDa	1	1	1	1	48503	1	1	1	9772.1	1	1	1	1
821	TRUE	Trafficking protein particle complex subunit 5 OS=Homo sapiens OX=9606 GN=TRAPPC5 PE=1 SV=1	Q8IUR0	TPPC5_HUMAN	21 kDa	1	1	1	1	1124700	1	1	1	1	1	1	1	1
822	TRUE	High mobility group protein B2 OS=Homo sapiens OX=9606 GN=HMGB2 PE=1 SV=2	P26583	HMGB2_HUMAN	24 kDa	1	1	1	1	1	1	1	1	2520400	1	1	1	1
823	TRUE	Isoform 2 of Proto-oncogene tyrosine-protein kinase receptor Ret OS=Homo sapiens OX=9606 GN=RET	P07949-2	RET_HUMAN	120 kDa	1	1	50513	1	1	1	1	1	18742	1	1	1	1
824	TRUE	Cluster of Copine-3 OS=Homo sapiens OX=9606 GN=CPNE3 PE=1 SV=1 (sp|O75131|CPNE3_HUMAN)	O75131	CPNE3_HUMAN [9]	60 kDa	1	1	1	1	38842	1	1	1	1	1	1	1	1
825	TRUE	60S ribosomal protein L32 OS=Homo sapiens OX=9606 GN=RPL32 PE=1 SV=2	P62910	RL32_HUMAN	16 kDa	1	1	1	1	2442700	1	1	1	1	1	1	1	1
826	TRUE	39S ribosomal protein L16, mitochondrial OS=Homo sapiens OX=9606 GN=MRPL16 PE=1 SV=1	Q9NX20	RM16_HUMAN	28 kDa	1	1	1	1	1487500	1	1	1	1	1	1	1	1
827	TRUE	60S ribosomal protein L37a OS=Homo sapiens OX=9606 GN=RPL37A PE=1 SV=2	P61513	RL37A_HUMAN	10 kDa	1	1	1	1	3351200	3854500	1	1	1	1	1	1	1
828	TRUE	Corneodesmosin OS=Homo sapiens OX=9606 GN=CDSN PE=1 SV=3	Q15517	CDSN_HUMAN	52 kDa	1	1	1	1	1234600	1	1	1	1	1	1	1	1
829	TRUE	Cilia- and flagella-associated protein 20 OS=Homo sapiens OX=9606 GN=CFAP20 PE=1 SV=1	Q9Y6A4	CFA20_HUMAN	23 kDa	1	1	1	1	1825300	1	1	1	1	1	1	1	1
830	TRUE	Phosphoglycerate kinase 1 OS=Homo sapiens OX=9606 GN=PGK1 PE=1 SV=3	P00558	PGK1_HUMAN	45 kDa	1	1	1	1	36452	240560	1	1	1	1	1	1	1
831	TRUE	Gamma-glutamylcyclotransferase OS=Homo sapiens OX=9606 GN=GGCT PE=1 SV=1	O75223	GGCT_HUMAN	21 kDa	1	1	1	1	929990	1	1	1	1	1	1	1	1
832	TRUE	Ras-related protein Rab-23 OS=Homo sapiens OX=9606 GN=RAB23 PE=1 SV=1	Q9ULC3	RAB23_HUMAN	27 kDa	1	143610	1	1	1	1	1	1	1300300	1	1	1	1
833	TRUE	Cluster of Isoform 2 of Myelin expression factor 2 OS=Homo sapiens OX=9606 GN=MYEF2 (sp|Q9P2K5-2|MYEF2_HUMAN)	Q9P2K5-2	MYEF2_HUMAN [2]	62 kDa	1	1	1	1	135700	1	1	1	1	1	1	1	1
834	TRUE	Cluster of Isoform 2 of Protein arginine N-methyltransferase 5 OS=Homo sapiens OX=9606 GN=PRMT5 (sp|O14744-2|ANM5_HUMAN)	O14744-2	ANM5_HUMAN [2]	71 kDa	1	1	1	1	1	1	1	1	1	1	1	1	1
835	TRUE	Cluster of Glutathione S-transferase Mu 1 OS=Homo sapiens OX=9606 GN=GSTM1 PE=1 SV=3 (sp|P09488|GSTM1_HUMAN)	P09488	GSTM1_HUMAN [3]	26 kDa	1	1	1	1	149360	1	1	1	1	1	1	1	1
836	TRUE	Cluster of Isoform 2 of Rho GTPase-activating protein 17 OS=Homo sapiens OX=9606 GN=ARHGAP17 (sp|Q68EM7-2|RHG17_HUMAN)	Q68EM7-2	RHG17_HUMAN [3]	88 kDa	1	1	1	1	341320	1	1	1	1	1	1	1	1
837	TRUE	Na(+)/H(+) exchange regulatory cofactor NHE-RF1 OS=Homo sapiens OX=9606 GN=SLC9A3R1 PE=1 SV=4	O14745	NHRF1_HUMAN	39 kDa	1	1	1	1	810960	1	1	1	1	1	1	1	1
838	TRUE	Bleomycin hydrolase OS=Homo sapiens OX=9606 GN=BLMH PE=1 SV=1	Q13867	BLMH_HUMAN	53 kDa	1	1	1	1	1328800	1	1	1	1	1	1	1	1
839	TRUE	Isoform 2 of WAS/WASL-interacting protein family member 1 OS=Homo sapiens OX=9606 GN=WIPF1	O43516-2	WIPF1_HUMAN (+2)	50 kDa	1	1	1	1	556810	1	1	1	1	1	1	1	1
840	TRUE	Estradiol 17-beta-dehydrogenase 8 OS=Homo sapiens OX=9606 GN=HSD17B8 PE=1 SV=2	Q92506	DHB8_HUMAN	27 kDa	1	1	1	1	455940	1	1	1	1	1	1	1	1
841	TRUE	39S ribosomal protein L40, mitochondrial OS=Homo sapiens OX=9606 GN=MRPL40 PE=1 SV=1	Q9NQ50	RM40_HUMAN	24 kDa	1	1	1	1	220410	1	1	1	1	1	1	1	1
842	TRUE	Insulin-like growth factor 2 mRNA-binding protein 3 OS=Homo sapiens OX=9606 GN=IGF2BP3 PE=1 SV=2	O00425	IF2B3_HUMAN	64 kDa	1	1	1	1	138370	1	1	1	1	1	1	1	1
843	TRUE	MICOS complex subunit MIC27 OS=Homo sapiens OX=9606 GN=APOOL PE=1 SV=1	Q6UXV4	MIC27_HUMAN	29 kDa	1	1	1	439010	113150	1	1	1	1	1	1	1	1
844	TRUE	V-type proton ATPase subunit G 1 OS=Homo sapiens OX=9606 GN=ATP6V1G1 PE=1 SV=3	O75348	VATG1_HUMAN	14 kDa	1	1	1	1	545590	1	1	1	1	1	1	1	1
845	TRUE	Destrin OS=Homo sapiens OX=9606 GN=DSTN PE=1 SV=3	P60981	DEST_HUMAN	19 kDa	134020	1	1	1	326840	1	1	1	1	1	1	1	1
846	TRUE	Isoform 2 of Proline-rich protein 36 OS=Homo sapiens OX=9606 GN=PRR36	Q9H6K5-2	PRR36_HUMAN (+1)	130 kDa	1	1	1	1	58282	1	1	1	1	1	1	1	1
847	TRUE	Isoform 2 of Plasminogen activator inhibitor 1 RNA-binding protein OS=Homo sapiens OX=9606 GN=SERBP1	Q8NC51-2	PAIRB_HUMAN (+3)	44 kDa	1	1	1	1	450430	1	1	1	1	1	1	1	1
848	TRUE	Isoform 3B of Desmocollin-3 OS=Homo sapiens OX=9606 GN=DSC3	Q14574-2	DSC3_HUMAN	93 kDa	1	1	1	1	77505	1	1	1	1	1	1	1	1
849	TRUE	Isoform 2 of Mannose-1-phosphate guanyltransferase alpha OS=Homo sapiens OX=9606 GN=GMPPA	Q96IJ6-2	GMPPA_HUMAN	52 kDa	1	1	1	1	350010	1	1	1	1	1	1	1	1
850	TRUE	Protein DEK OS=Homo sapiens OX=9606 GN=DEK PE=1 SV=1	P35659	DEK_HUMAN	43 kDa	1	1	1	1	1	1	1	1	189860	1	1	1	1
851	TRUE	26S proteasome non-ATPase regulatory subunit 7 OS=Homo sapiens OX=9606 GN=PSMD7 PE=1 SV=2	P51665	PSMD7_HUMAN	37 kDa	1	1	1	1	533380	1	1	1	1	1	1	1	1
852	TRUE	Bifunctional methylenetetrahydrofolate dehydrogenase/cyclohydrolase, mitochondrial OS=Homo sapiens OX=9606 GN=MTHFD2 PE=1 SV=2	P13995	MTDC_HUMAN	38 kDa	1	1	1	1	1	1	1	1	408220	1	1	1	1
853	TRUE	Polymeric immunoglobulin receptor OS=Homo sapiens OX=9606 GN=PIGR PE=1 SV=4	P01833	PIGR_HUMAN	83 kDa	1	1	1	1	1	1	173560	1	1	1	1	1	1
854	TRUE	Cancer-related nucleoside-triphosphatase OS=Homo sapiens OX=9606 GN=NTPCR PE=1 SV=1	Q9BSD7	NTPCR_HUMAN	21 kDa	1	1	1	1	1	1	1	1	326980	40324	1	1	1
855	TRUE	DNA-directed RNA polymerases I, II, and III subunit RPABC1 OS=Homo sapiens OX=9606 GN=POLR2E PE=1 SV=4	P19388	RPAB1_HUMAN	25 kDa	1	1	1	1	935150	1	1	1	1	1	1	1	1
856	TRUE	Adaptin ear-binding coat-associated protein 1 OS=Homo sapiens OX=9606 GN=NECAP1 PE=1 SV=2	Q8NC96	NECP1_HUMAN	30 kDa	1	1	1	1	809210	1	1	1	1	1	1	1	1
857	TRUE	U4/U6 small nuclear ribonucleoprotein Prp4 OS=Homo sapiens OX=9606 GN=PRPF4 PE=1 SV=2	O43172	PRP4_HUMAN	58 kDa	1	1	1	1	131540	1	1	1	1	1	1	1	1
858	TRUE	Isoform 2 of Multifunctional protein ADE2 OS=Homo sapiens OX=9606 GN=PAICS	P22234-2	PUR6_HUMAN	48 kDa	1	1	1	1	67041	1	1	1	1	1	1	1	1
859	TRUE	28S ribosomal protein S7, mitochondrial OS=Homo sapiens OX=9606 GN=MRPS7 PE=1 SV=2	Q9Y2R9	RT07_HUMAN	28 kDa	1	1	1	1	188700	1	1	1	1	1	1	1	1
860	TRUE	28S ribosomal protein S9, mitochondrial OS=Homo sapiens OX=9606 GN=MRPS9 PE=1 SV=2	P82933	RT09_HUMAN	46 kDa	1	1	1	1	44265	1	1	1	1	1	1	1	1
861	TRUE	Ubiquitin-like protein 4A OS=Homo sapiens OX=9606 GN=UBL4A PE=1 SV=1	P11441	UBL4A_HUMAN	18 kDa	432040	1	1	1	1	1	1	1	1	1	1	1	1
862	TRUE	Methyltransferase-like protein 7A OS=Homo sapiens OX=9606 GN=METTL7A PE=1 SV=1	Q9H8H3	MET7A_HUMAN	28 kDa	1	1	1	1	1	1	1	1	228380	1	1	1	1
863	TRUE	Cluster of Isoform 2 of RNA-binding motif, single-stranded-interacting protein 1 OS=Homo sapiens OX=9606 GN=RBMS1 (sp|P29558-2|RBMS1_HUMAN)	P29558-2	RBMS1_HUMAN [3]	44 kDa	1	1	1	1	640230	1	1	1	1	1	1	1	1
864	TRUE	Cluster of RNA 3'-terminal phosphate cyclase OS=Homo sapiens OX=9606 GN=RTCA PE=1 SV=1 (sp|O00442|RTCA_HUMAN)	O00442	RTCA_HUMAN [2]	39 kDa	1	1	1	1	457120	1	1	1	1	1	1	1	1
865	TRUE	Cluster of Eukaryotic translation initiation factor 4E type 2 OS=Homo sapiens OX=9606 GN=EIF4E2 PE=1 SV=1 (sp|O60573|IF4E2_HUMAN)	O60573	IF4E2_HUMAN [2]	28 kDa	1	1	1	1	243140	1	1	1	1	1	1	1	1
866	TRUE	DnaJ homolog subfamily B member 6 OS=Homo sapiens OX=9606 GN=DNAJB6 PE=1 SV=2	O75190	DNJB6_HUMAN	36 kDa	1	1	1	1	935100	1	1	1	1	1	1	1	1
867	TRUE	Isoform 4 of Methionine adenosyltransferase 2 subunit beta OS=Homo sapiens OX=9606 GN=MAT2B	Q9NZL9-4	MAT2B_HUMAN	35 kDa	1	1	1	1	248610	1	1	1	1	1	1	1	1
868	TRUE	Exosome complex component RRP4 OS=Homo sapiens OX=9606 GN=EXOSC2 PE=1 SV=2	Q13868	EXOS2_HUMAN	33 kDa	1	1	1	1	330020	1	1	1	1	1	1	1	1
869	TRUE	Isoform 3 of Nuclear cap-binding protein subunit 2 OS=Homo sapiens OX=9606 GN=NCBP2	P52298-3	NCBP2_HUMAN	12 kDa	1	1	1	1	1027500	1	1	1	1	1	1	1	1
870	TRUE	Transcriptional activator protein Pur-alpha OS=Homo sapiens OX=9606 GN=PURA PE=1 SV=2	Q00577	PURA_HUMAN	35 kDa	1	1	1	1	381440	1	1	1	1	1	1	1	1
871	TRUE	Growth/differentiation factor 10 OS=Homo sapiens OX=9606 GN=GDF10 PE=2 SV=1	P55107	GDF10_HUMAN	53 kDa	24115	1	41766	1	146780	1	1	1	1	1	1	1	1
872	TRUE	Isoform 2 of Lysine-specific histone demethylase 1A OS=Homo sapiens OX=9606 GN=KDM1A	O60341-2	KDM1A_HUMAN (+1)	95 kDa	1	1	1	1	96040	1	1	1	1	1	1	1	1
873	TRUE	COP9 signalosome complex subunit 1 OS=Homo sapiens OX=9606 GN=GPS1 PE=1 SV=4	Q13098	CSN1_HUMAN	56 kDa	1	1	1	1	167370	1	1	1	1	1	1	1	1
874	TRUE	Complement component 1 Q subcomponent-binding protein, mitochondrial OS=Homo sapiens OX=9606 GN=C1QBP PE=1 SV=1	Q07021	C1QBP_HUMAN	31 kDa	1	1	1	1	299530	1	1	1	1	1	1	1	1
875	TRUE	Fructosamine-3-kinase OS=Homo sapiens OX=9606 GN=FN3K PE=1 SV=1	Q9H479	FN3K_HUMAN	35 kDa	1	1	1	1	271330	1	1	1	1	1	1	1	1
876	TRUE	Pre-mRNA-splicing factor ATP-dependent RNA helicase DHX15 OS=Homo sapiens OX=9606 GN=DHX15 PE=1 SV=2	O43143	DHX15_HUMAN	91 kDa	1	1	1	1	58557	1	1	1	1	1	1	1	1
877	TRUE	Isoform 3 of Cytoskeleton-associated protein 5 OS=Homo sapiens OX=9606 GN=CKAP5	Q14008-3	CKAP5_HUMAN (+1)	226 kDa	1	1	1	1	10279	1	1	1	1	1	1	1	1
878	TRUE	Major facilitator superfamily domain-containing protein 10 OS=Homo sapiens OX=9606 GN=MFSD10 PE=1 SV=1	Q14728	MFS10_HUMAN	48 kDa	1	1	1	1	67126	1	1	1	1	1	1	1	1
879	TRUE	Isoform 2 of Microtubule-associated protein RP/EB family member 3 OS=Homo sapiens OX=9606 GN=MAPRE3	Q9UPY8-2	MARE3_HUMAN (+1)	30 kDa	1	1	1	1	1	1	1	1	1	1	1	1	1
880	TRUE	Isoform 2 of Tryptophan--tRNA ligase, cytoplasmic OS=Homo sapiens OX=9606 GN=WARS	P23381-2	SYWC_HUMAN	49 kDa	1	1	1	1	1	1	1	1	1	1	1	1	1
881	TRUE	DnaJ homolog subfamily C member 9 OS=Homo sapiens OX=9606 GN=DNAJC9 PE=1 SV=1	Q8WXX5	DNJC9_HUMAN	30 kDa	1	1	1	1	415720	1	1	1	1	1	1	1	1
882	TRUE	Golgi SNAP receptor complex member 1 OS=Homo sapiens OX=9606 GN=GOSR1 PE=1 SV=1	O95249	GOSR1_HUMAN	29 kDa	1	1	1	1	174040	1	1	1	1	1	1	1	1
883	TRUE	Pleckstrin homology domain-containing family A member 6 OS=Homo sapiens OX=9606 GN=PLEKHA6 PE=1 SV=4	Q9Y2H5	PKHA6_HUMAN	117 kDa	1	1	1	1	1	1	1	1	1	1	1	1	1
884	TRUE	Protein piccolo OS=Homo sapiens OX=9606 GN=PCLO PE=1 SV=5	Q9Y6V0	PCLO_HUMAN	561 kDa	1	1	1	1	1	1	11401	1	1	1	1	1	1
885	TRUE	Four and a half LIM domains protein 1 OS=Homo sapiens OX=9606 GN=FHL1 PE=1 SV=4	Q13642	FHL1_HUMAN	36 kDa	1	1	1	1	1	1	1	1	39941	1	1	1	1
886	TRUE	Cluster of Isoform 5 of HCLS1-associated protein X-1 OS=Homo sapiens OX=9606 GN=HAX1 (sp|O00165-5|HAX1_HUMAN)	O00165-5	HAX1_HUMAN [2]	26 kDa	1	1	1	1	90338	1	1	1	1	1	1	1	1
887	TRUE	Actin-related protein 2/3 complex subunit 1B OS=Homo sapiens OX=9606 GN=ARPC1B PE=1 SV=3	O15143	ARC1B_HUMAN	41 kDa	1	1	1	1	49294	1	1	1	1	1	1	1	1
888	TRUE	S-phase kinase-associated protein 1 OS=Homo sapiens OX=9606 GN=SKP1 PE=1 SV=2	P63208	SKP1_HUMAN	19 kDa	1	1	1	1	399720	1	1	1	1	1	1	1	1
889	TRUE	Isoform 4 of Serine/threonine-protein phosphatase 2A 56 kDa regulatory subunit gamma isoform OS=Homo sapiens OX=9606 GN=PPP2R5C	Q13362-4	2A5G_HUMAN	63 kDa	1	1	1	1	56588	1	1	1	1	1	1	1	1
890	TRUE	Exosome complex component RRP42 OS=Homo sapiens OX=9606 GN=EXOSC7 PE=1 SV=3	Q15024	EXOS7_HUMAN	32 kDa	1	1	1	1	73613	1	1	1	1	1	1	1	1
891	TRUE	GTP cyclohydrolase 1 OS=Homo sapiens OX=9606 GN=GCH1 PE=1 SV=1	P30793	GCH1_HUMAN	28 kDa	1	1	1	1	96365	1	1	1	1	1	1	1	1
892	TRUE	Copine-1 OS=Homo sapiens OX=9606 GN=CPNE1 PE=1 SV=1	Q99829	CPNE1_HUMAN	59 kDa	1	1	1	1	1	1	1	1	1	1	1	1	1
893	TRUE	Tetratricopeptide repeat protein 13 OS=Homo sapiens OX=9606 GN=TTC13 PE=2 SV=3	Q8NBP0	TTC13_HUMAN	97 kDa	1	1	1	1	42467	1	1	1	1	1	1	1	1
894	TRUE	Tumor susceptibility gene 101 protein OS=Homo sapiens OX=9606 GN=TSG101 PE=1 SV=2	Q99816	TS101_HUMAN	44 kDa	1	1	1	1	79012	1	1	1	1	1	1	1	1
895	TRUE	Magnesium transporter protein 1 OS=Homo sapiens OX=9606 GN=MAGT1 PE=1 SV=1	Q9H0U3	MAGT1_HUMAN	38 kDa	1	1	1	1	203530	1	1	1	1	1	1	1	1
Note: Red color indicates unique proteins presented in AKAP9 I2558M group; Blue color indicates unique proteins presented in AKAP9 WT group; Green color indicates common proteins. All the 0 iBAQ values were converted to 1 for calculation purposes.

## Sheet: Supplemetary table 2
Supplementray table 2. Post-translational modifications (PTMs) of Tau protein in AKAP9 I2558M group compared to AKAP9 WT group
TauIP proteomics PTMs	AKAP9 WT		AKAP9 I2558M (PLTau SY5Y)		Uncorrected P value for AKAP9 I2558M vs AKAP9 WT
	Mean	SEM	Mean	SEM
Q6 Q->pE	0	0	0.0696895	0.0154988	0.00201157
oxM11	0.0390476	0.0239235	0.148478	0.020742	0.00861748
oxM31	0	0	0.00778042	0.00220218	0.00769762
pT169	0	0	0.000668151	0.000668151	0.346594
pT181	0.0222222	0.0222222	0.00520241	0.00262602	0.468719
pS184	0.0222222	0.0222222	0.00194805	0.00194805	0.389986
pS185	0.0222222	0.0222222	0.00194805	0.00194805	0.389986
pS210	0	0	0.00534521	0.00534521	0.346594
pT212	0	0	0.00801782	0.00801782	0.346594
pS214	0	0	0.00534521	0.00534521	0.346594
pT217	0	0	0.00801782	0.00801782	0.346594
oxM250	0.25746	0.0887902	0.124543	0.00965155	0.175014
pS356	0	0	0.00267261	0.00267261	0.346594
pT386	0	0	0.000890869	0.000890869	0.346594
pY394	0	0	0.00222717	0.00222717	0.346594
pS396	0	0	0.0439746	0.033645	0.227522
pS400	0	0	0.0306116	0.0210634	0.184211
pT403	0	0	0.0261573	0.0171345	0.16538
pS404	0	0	0.0261573	0.0171345	0.16538

## Sheet: Supplemetary table 3 
Supplementray table 3. Gene ontology and pathway analysis of differentially expressed proteins of tau interactome in AKAP9 WT by Metascape
GroupID	Category	Term	Description	LogP	Log(q-value)	InTerm_InList	Genes	Symbols
1_Summary	GO Cellular Components	GO:0005759	mitochondrial matrix	-9.59863	-5.1907	9/473	34,38,402,3420,4833,8803,57128,64981,118487,1462	ACADM,ACAT1,ARL2,IDH3B,NME4,SUCLA2,LYRM4,MRPL34,CHCHD1,VCAN
1_Member	GO Cellular Components	GO:0005759	mitochondrial matrix	-9.59863	-5.1907	9/473	34,38,402,3420,4833,8803,57128,64981,118487	ACADM,ACAT1,ARL2,IDH3B,NME4,SUCLA2,LYRM4,MRPL34,CHCHD1
1_Member	KEGG Pathway	ko00640	Propanoate metabolism	-5.4603	-1.80927	3/32	34,38,8803	ACADM,ACAT1,SUCLA2
1_Member	KEGG Pathway	hsa01200	Carbon metabolism	-5.43906	-1.80927	4/114	34,38,3420,8803	ACADM,ACAT1,IDH3B,SUCLA2
1_Member	KEGG Pathway	ko01200	Carbon metabolism	-5.43906	-1.80927	4/114	34,38,3420,8803	ACADM,ACAT1,IDH3B,SUCLA2
1_Member	KEGG Pathway	hsa00640	Propanoate metabolism	-5.30316	-1.79831	3/36	34,38,8803	ACADM,ACAT1,SUCLA2
1_Member	GO Biological Processes	GO:0006790	sulfur compound metabolic process	-3.44338	-0.388343	4/371	38,1462,8803,57128	ACAT1,VCAN,SUCLA2,LYRM4
2_Summary	GO Cellular Components	GO:0005740	mitochondrial envelope	-9.07877	-4.97186	10/770	34,402,522,4833,7419,27089,55847,64981,118487,401505,38,8803,1462	ACADM,ARL2,ATP5PF,NME4,VDAC3,UQCRQ,CISD1,MRPL34,CHCHD1,TOMM5,ACAT1,SUCLA2,VCAN
2_Member	GO Cellular Components	GO:0005740	mitochondrial envelope	-9.07877	-4.97186	10/770	34,402,522,4833,7419,27089,55847,64981,118487,401505	ACADM,ARL2,ATP5PF,NME4,VDAC3,UQCRQ,CISD1,MRPL34,CHCHD1,TOMM5
2_Member	GO Cellular Components	GO:0031966	mitochondrial membrane	-7.9682	-4.03739	9/727	34,522,4833,7419,27089,55847,64981,118487,401505	ACADM,ATP5PF,NME4,VDAC3,UQCRQ,CISD1,MRPL34,CHCHD1,TOMM5
2_Member	GO Cellular Components	GO:0098798	mitochondrial protein complex	-5.36425	-1.80142	5/268	522,27089,64981,118487,401505	ATP5PF,UQCRQ,MRPL34,CHCHD1,TOMM5
2_Member	GO Cellular Components	GO:0005743	mitochondrial inner membrane	-4.11129	-0.817304	5/489	522,4833,27089,64981,118487	ATP5PF,NME4,UQCRQ,MRPL34,CHCHD1
2_Member	GO Biological Processes	GO:0009150	purine ribonucleotide metabolic process	-3.88281	-0.671583	5/547	38,522,4833,8803,27089	ACAT1,ATP5PF,NME4,SUCLA2,UQCRQ
2_Member	GO Cellular Components	GO:0019866	organelle inner membrane	-3.8754	-0.671583	5/549	522,4833,27089,64981,118487	ATP5PF,NME4,UQCRQ,MRPL34,CHCHD1
2_Member	GO Biological Processes	GO:0009259	ribonucleotide metabolic process	-3.82795	-0.650463	5/562	38,522,4833,8803,27089	ACAT1,ATP5PF,NME4,SUCLA2,UQCRQ
2_Member	GO Biological Processes	GO:0019693	ribose phosphate metabolic process	-3.75722	-0.607328	5/582	38,522,4833,8803,27089	ACAT1,ATP5PF,NME4,SUCLA2,UQCRQ
2_Member	GO Biological Processes	GO:0006163	purine nucleotide metabolic process	-3.73651	-0.607328	5/588	38,522,4833,8803,27089	ACAT1,ATP5PF,NME4,SUCLA2,UQCRQ
2_Member	GO Biological Processes	GO:0072521	purine-containing compound metabolic process	-3.62334	-0.516434	5/622	38,522,4833,8803,27089	ACAT1,ATP5PF,NME4,SUCLA2,UQCRQ
2_Member	GO Biological Processes	GO:0009117	nucleotide metabolic process	-3.33977	-0.329774	5/717	38,522,4833,8803,27089	ACAT1,ATP5PF,NME4,SUCLA2,UQCRQ
2_Member	GO Biological Processes	GO:0006753	nucleoside phosphate metabolic process	-3.32053	-0.327568	5/724	38,522,4833,8803,27089	ACAT1,ATP5PF,NME4,SUCLA2,UQCRQ
2_Member	KEGG Pathway	hsa05012	Parkinson disease	-3.23618	-0.305569	3/177	522,7419,27089	ATP5PF,VDAC3,UQCRQ
2_Member	KEGG Pathway	ko05016	Huntington's disease	-3.12709	-0.237667	3/193	522,7419,27089	ATP5PF,VDAC3,UQCRQ
2_Member	KEGG Pathway	hsa05016	Huntington disease	-2.95155	-0.0999221	3/222	522,7419,27089	ATP5PF,VDAC3,UQCRQ
2_Member	GO Biological Processes	GO:0009152	purine ribonucleotide biosynthetic process	-2.659	0	3/281	38,522,4833	ACAT1,ATP5PF,NME4
2_Member	GO Biological Processes	GO:0009260	ribonucleotide biosynthetic process	-2.60333	0	3/294	38,522,4833	ACAT1,ATP5PF,NME4
2_Member	GO Biological Processes	GO:0046390	ribose phosphate biosynthetic process	-2.57037	0	3/302	38,522,4833	ACAT1,ATP5PF,NME4
2_Member	GO Biological Processes	GO:0006164	purine nucleotide biosynthetic process	-2.55825	0	3/305	38,522,4833	ACAT1,ATP5PF,NME4
2_Member	GO Biological Processes	GO:0072522	purine-containing compound biosynthetic process	-2.51487	0	3/316	38,522,4833	ACAT1,ATP5PF,NME4
2_Member	GO Biological Processes	GO:0009205	purine ribonucleoside triphosphate metabolic process	-2.4256	0	3/340	522,4833,27089	ATP5PF,NME4,UQCRQ
2_Member	GO Biological Processes	GO:0009199	ribonucleoside triphosphate metabolic process	-2.40434	0	3/346	522,4833,27089	ATP5PF,NME4,UQCRQ
2_Member	GO Biological Processes	GO:0009144	purine nucleoside triphosphate metabolic process	-2.40083	0	3/347	522,4833,27089	ATP5PF,NME4,UQCRQ
2_Member	GO Biological Processes	GO:0009141	nucleoside triphosphate metabolic process	-2.33624	0	3/366	522,4833,27089	ATP5PF,NME4,UQCRQ
2_Member	GO Biological Processes	GO:0009165	nucleotide biosynthetic process	-2.26895	0	3/387	38,522,4833	ACAT1,ATP5PF,NME4
2_Member	GO Biological Processes	GO:1901137	carbohydrate derivative biosynthetic process	-2.26456	0	4/778	38,522,1462,4833	ACAT1,ATP5PF,VCAN,NME4
2_Member	GO Biological Processes	GO:1901293	nucleoside phosphate biosynthetic process	-2.25966	0	3/390	38,522,4833	ACAT1,ATP5PF,NME4
3_Summary	GO Biological Processes	GO:0006091	generation of precursor metabolites and energy	-5.16444	-1.71075	6/522	38,522,3420,8803,27089,55847	ACAT1,ATP5PF,IDH3B,SUCLA2,UQCRQ,CISD1
3_Member	GO Biological Processes	GO:0006091	generation of precursor metabolites and energy	-5.16444	-1.71075	6/522	38,522,3420,8803,27089,55847	ACAT1,ATP5PF,IDH3B,SUCLA2,UQCRQ,CISD1
3_Member	Reactome Gene Sets	R-HSA-1428517	The citric acid (TCA) cycle and respiratory electron transport	-4.70309	-1.29515	4/175	522,3420,8803,27089	ATP5PF,IDH3B,SUCLA2,UQCRQ
3_Member	GO Biological Processes	GO:0045333	cellular respiration	-4.59019	-1.22364	4/187	3420,8803,27089,55847	IDH3B,SUCLA2,UQCRQ,CISD1
3_Member	GO Biological Processes	GO:0015980	energy derivation by oxidation of organic compounds	-3.92164	-0.671583	4/278	3420,8803,27089,55847	IDH3B,SUCLA2,UQCRQ,CISD1
4_Summary	GO Cellular Components	GO:0044455	mitochondrial membrane part	-4.12656	-0.817304	4/246	522,27089,55847,401505,7419	ATP5PF,UQCRQ,CISD1,TOMM5,VDAC3
4_Member	GO Cellular Components	GO:0044455	mitochondrial membrane part	-4.12656	-0.817304	4/246	522,27089,55847,401505	ATP5PF,UQCRQ,CISD1,TOMM5
4_Member	GO Cellular Components	GO:0005741	mitochondrial outer membrane	-3.13362	-0.237667	3/192	7419,55847,401505	VDAC3,CISD1,TOMM5
4_Member	GO Cellular Components	GO:0031968	organelle outer membrane	-2.97428	-0.0999221	3/218	7419,55847,401505	VDAC3,CISD1,TOMM5
4_Member	GO Cellular Components	GO:0019867	outer membrane	-2.96286	-0.0999221	3/220	7419,55847,401505	VDAC3,CISD1,TOMM5
5_Summary	GO Biological Processes	GO:0032368	regulation of lipid transport	-3.58969	-0.503972	3/134	302,522,1392,4833	ANXA2,ATP5PF,CRH,NME4
5_Member	GO Biological Processes	GO:0032368	regulation of lipid transport	-3.58969	-0.503972	3/134	302,522,1392	ANXA2,ATP5PF,CRH
5_Member	GO Biological Processes	GO:0006869	lipid transport	-3.43455	-0.388343	4/373	302,522,1392,4833	ANXA2,ATP5PF,CRH,NME4
5_Member	GO Biological Processes	GO:1905952	regulation of lipid localization	-3.28719	-0.310621	3/170	302,522,1392	ANXA2,ATP5PF,CRH
5_Member	GO Biological Processes	GO:0010876	lipid localization	-3.24045	-0.305569	4/420	302,522,1392,4833	ANXA2,ATP5PF,CRH,NME4
6_Summary	GO Cellular Components	GO:0043204	perikaryon	-3.39612	-0.368396	3/156	1392,5630,7432,402,522,6279,7419,302	CRH,PRPH,VIP,ARL2,ATP5PF,S100A8,VDAC3,ANXA2
6_Member	GO Cellular Components	GO:0043204	perikaryon	-3.39612	-0.368396	3/156	1392,5630,7432	CRH,PRPH,VIP
6_Member	GO Biological Processes	GO:0051046	regulation of secretion	-3.24296	-0.305569	5/753	402,522,1392,6279,7432	ARL2,ATP5PF,CRH,S100A8,VIP
6_Member	GO Biological Processes	GO:0002790	peptide secretion	-2.78881	0	4/556	402,1392,6279,7432	ARL2,CRH,S100A8,VIP
6_Member	GO Biological Processes	GO:0030072	peptide hormone secretion	-2.76935	0	3/257	402,1392,7432	ARL2,CRH,VIP
6_Member	GO Biological Processes	GO:0007611	learning or memory	-2.75497	0	3/260	1392,7419,7432	CRH,VDAC3,VIP
6_Member	GO Biological Processes	GO:0015850	organic hydroxy compound transport	-2.71747	0	3/268	302,1392,7432	ANXA2,CRH,VIP
6_Member	GO Biological Processes	GO:0046883	regulation of hormone secretion	-2.69011	0	3/274	402,1392,7432	ARL2,CRH,VIP
6_Member	GO Biological Processes	GO:0050890	cognition	-2.57037	0	3/302	1392,7419,7432	CRH,VDAC3,VIP
6_Member	GO Biological Processes	GO:0046879	hormone secretion	-2.49568	0	3/321	402,1392,7432	ARL2,CRH,VIP
6_Member	GO Biological Processes	GO:0009914	hormone transport	-2.45092	0	3/333	402,1392,7432	ARL2,CRH,VIP
6_Member	GO Biological Processes	GO:0051047	positive regulation of secretion	-2.31012	0	3/374	1392,6279,7432	CRH,S100A8,VIP
6_Member	GO Biological Processes	GO:0002791	regulation of peptide secretion	-2.13176	0	3/434	402,1392,6279	ARL2,CRH,S100A8
6_Member	GO Biological Processes	GO:0023061	signal release	-2.02231	0	3/476	402,1392,7432	ARL2,CRH,VIP
7_Summary	GO Biological Processes	GO:0007420	brain development	-3.22214	-0.305569	5/761	38,522,1392,9201,27089	ACAT1,ATP5PF,CRH,DCLK1,UQCRQ
7_Member	GO Biological Processes	GO:0007420	brain development	-3.22214	-0.305569	5/761	38,522,1392,9201,27089	ACAT1,ATP5PF,CRH,DCLK1,UQCRQ
7_Member	GO Biological Processes	GO:0030900	forebrain development	-2.25351	0	3/392	1392,9201,27089	CRH,DCLK1,UQCRQ
8_Summary	GO Cellular Components	GO:0045111	intermediate filament cytoskeleton	-2.79865	0	3/251	5630,6279,196374	PRPH,S100A8,KRT78
8_Member	GO Cellular Components	GO:0045111	intermediate filament cytoskeleton	-2.79865	0	3/251	5630,6279,196374	PRPH,S100A8,KRT78
9_Summary	GO Cellular Components	GO:0005840	ribosome	-2.70828	0	3/270	5935,64981,118487	RBM3,MRPL34,CHCHD1
9_Member	GO Cellular Components	GO:0005840	ribosome	-2.70828	0	3/270	5935,64981,118487	RBM3,MRPL34,CHCHD1
10_Summary	GO Cellular Components	GO:0062023	collagen-containing extracellular matrix	-2.14834	0	3/428	302,1462,6279	ANXA2,VCAN,S100A8
10_Member	GO Cellular Components	GO:0062023	collagen-containing extracellular matrix	-2.14834	0	3/428	302,1462,6279	ANXA2,VCAN,S100A8

## Sheet: Supplemetary table 4
Supplementray table 4. Gene ontology and pathway analysis of differentially expressed proteins of tau interactome in AKAP9 I2558M by Metascape
GroupID	Category	Term	Description	LogP	Log(q-value)	InTerm_InList	Genes	Symbols
1_Summary	GO Biological Processes	GO:0006412	translation	-28.1283	-23.7204	40/739	327,1615,1653,1660,1936,1937,1938,1968,1973,3376,3646,4076,5611,6124,6128,6129,6139,6141,6144,6160,6175,6194,6205,6231,6238,7458,8570,8666,8761,9086,9255,9521,10128,28957,51116,54148,55005,55245,116540,128308,328,3192,3304,5094,5684,5688,5705,5714,6427,6626,8106,11051,11325,51637,644,1267,3146,4128,4329,908,5300,6950,7203,10574,5879,1641,3845,4628,4637,7430,9218,829,1778,3308,118,382,5898,10525,5…	APEH,DARS1,DDX1,DHX9,EEF1D,EEF1G,EEF2,EIF2S3,EIF4A1,IARS1,EIF3E,CAPRIN1,DNAJC3,RPL4,RPL6,RPL7,RPL17,RPL18,RPL21,RPL31,RPLP0,RPS6,RPS11,RPS26,RRBP1,EIF4H,KHSRP,EIF3G,PABPC4,EIF1AY,AIMP1,EEF1E1,LRPPRC,MRPS28,MRPS2,MRPL39,RMND1,UQCC1,MRPL53,MRPL55,APEX1,HNRNPU,HSPA1B,PCBP2,PSMA3,PSMA7,PSMC5,PSMD8,SRSF2,SNRPA,PABPN1,NUDT21,DDX42,RTRAF,BLVRA,CNP,HMGB1,MAOA,ALDH6A1,CCT6A,PIN1,TCP1,CCT3,CCT7,RAC1,DCX,KR…
1_Member	GO Biological Processes	GO:0006412	translation	-28.1283	-23.7204	40/739	327,1615,1653,1660,1936,1937,1938,1968,1973,3376,3646,4076,5611,6124,6128,6129,6139,6141,6144,6160,6175,6194,6205,6231,6238,7458,8570,8666,8761,9086,9255,9521,10128,28957,51116,54148,55005,55245,116540,128308	APEH,DARS1,DDX1,DHX9,EEF1D,EEF1G,EEF2,EIF2S3,EIF4A1,IARS1,EIF3E,CAPRIN1,DNAJC3,RPL4,RPL6,RPL7,RPL17,RPL18,RPL21,RPL31,RPLP0,RPS6,RPS11,RPS26,RRBP1,EIF4H,KHSRP,EIF3G,PABPC4,EIF1AY,AIMP1,EEF1E1,LRPPRC,MRPS28,MRPS2,MRPL39,RMND1,UQCC1,MRPL53,MRPL55
1_Member	Reactome Gene Sets	R-HSA-72766	Translation	-27.709	-23.6467	29/291	327,1615,1936,1937,1938,1968,1973,3376,3646,6124,6128,6129,6139,6141,6144,6160,6175,6194,6205,6231,7458,8666,9255,9521,28957,51116,54148,116540,128308	APEH,DARS1,EEF1D,EEF1G,EEF2,EIF2S3,EIF4A1,IARS1,EIF3E,RPL4,RPL6,RPL7,RPL17,RPL18,RPL21,RPL31,RPLP0,RPS6,RPS11,RPS26,EIF4H,EIF3G,AIMP1,EEF1E1,MRPS28,MRPS2,MRPL39,MRPL53,MRPL55
1_Member	GO Biological Processes	GO:0043043	peptide biosynthetic process	-27.5776	-23.6467	40/764	327,1615,1653,1660,1936,1937,1938,1968,1973,3376,3646,4076,5611,6124,6128,6129,6139,6141,6144,6160,6175,6194,6205,6231,6238,7458,8570,8666,8761,9086,9255,9521,10128,28957,51116,54148,55005,55245,116540,128308	APEH,DARS1,DDX1,DHX9,EEF1D,EEF1G,EEF2,EIF2S3,EIF4A1,IARS1,EIF3E,CAPRIN1,DNAJC3,RPL4,RPL6,RPL7,RPL17,RPL18,RPL21,RPL31,RPLP0,RPS6,RPS11,RPS26,RRBP1,EIF4H,KHSRP,EIF3G,PABPC4,EIF1AY,AIMP1,EEF1E1,LRPPRC,MRPS28,MRPS2,MRPL39,RMND1,UQCC1,MRPL53,MRPL55
1_Member	GO Biological Processes	GO:0006413	translational initiation	-18.1005	-14.3915	19/192	1653,1968,1973,3646,5611,6124,6128,6129,6139,6141,6144,6160,6175,6194,6205,6231,7458,8666,9086	DDX1,EIF2S3,EIF4A1,EIF3E,DNAJC3,RPL4,RPL6,RPL7,RPL17,RPL18,RPL21,RPL31,RPLP0,RPS6,RPS11,RPS26,EIF4H,EIF3G,EIF1AY
1_Member	Reactome Gene Sets	R-HSA-156827	L13a-mediated translational silencing of Ceruloplasmin expression	-17.9688	-14.341	16/111	1968,1973,3646,6124,6128,6129,6139,6141,6144,6160,6175,6194,6205,6231,7458,8666	EIF2S3,EIF4A1,EIF3E,RPL4,RPL6,RPL7,RPL17,RPL18,RPL21,RPL31,RPLP0,RPS6,RPS11,RPS26,EIF4H,EIF3G
1_Member	Reactome Gene Sets	R-HSA-72706	GTP hydrolysis and joining of the 60S ribosomal subunit	-17.9038	-14.341	16/112	1968,1973,3646,6124,6128,6129,6139,6141,6144,6160,6175,6194,6205,6231,7458,8666	EIF2S3,EIF4A1,EIF3E,RPL4,RPL6,RPL7,RPL17,RPL18,RPL21,RPL31,RPLP0,RPS6,RPS11,RPS26,EIF4H,EIF3G
1_Member	Reactome Gene Sets	R-HSA-72613	Eukaryotic Translation Initiation	-17.4662	-14.0125	16/119	1968,1973,3646,6124,6128,6129,6139,6141,6144,6160,6175,6194,6205,6231,7458,8666	EIF2S3,EIF4A1,EIF3E,RPL4,RPL6,RPL7,RPL17,RPL18,RPL21,RPL31,RPLP0,RPS6,RPS11,RPS26,EIF4H,EIF3G
1_Member	Reactome Gene Sets	R-HSA-72737	Cap-dependent Translation Initiation	-17.4662	-14.0125	16/119	1968,1973,3646,6124,6128,6129,6139,6141,6144,6160,6175,6194,6205,6231,7458,8666	EIF2S3,EIF4A1,EIF3E,RPL4,RPL6,RPL7,RPL17,RPL18,RPL21,RPL31,RPLP0,RPS6,RPS11,RPS26,EIF4H,EIF3G
1_Member	GO Cellular Components	GO:0005840	ribosome	-16.5473	-13.1393	20/270	328,1660,1938,6124,6128,6129,6139,6141,6144,6160,6175,6194,6205,6231,6238,28957,51116,54148,116540,128308	APEX1,DHX9,EEF2,RPL4,RPL6,RPL7,RPL17,RPL18,RPL21,RPL31,RPLP0,RPS6,RPS11,RPS26,RRBP1,MRPS28,MRPS2,MRPL39,MRPL53,MRPL55
1_Member	Reactome Gene Sets	R-HSA-8953854	Metabolism of RNA	-16.4903	-13.1237	28/673	1653,1660,1973,3192,3304,5094,5684,5688,5705,5714,6124,6128,6129,6139,6141,6144,6160,6175,6194,6205,6231,6427,6626,8106,8570,11051,11325,51637	DDX1,DHX9,EIF4A1,HNRNPU,HSPA1B,PCBP2,PSMA3,PSMA7,PSMC5,PSMD8,RPL4,RPL6,RPL7,RPL17,RPL18,RPL21,RPL31,RPLP0,RPS6,RPS11,RPS26,SRSF2,SNRPA,PABPN1,KHSRP,NUDT21,DDX42,RTRAF
1_Member	GO Biological Processes	GO:0006401	RNA catabolic process	-16.1458	-12.817	23/418	328,1660,3192,3304,3646,5684,5688,5705,5714,6124,6128,6129,6139,6141,6144,6160,6175,6194,6205,6231,8570,8761,10128	APEX1,DHX9,HNRNPU,HSPA1B,EIF3E,PSMA3,PSMA7,PSMC5,PSMD8,RPL4,RPL6,RPL7,RPL17,RPL18,RPL21,RPL31,RPLP0,RPS6,RPS11,RPS26,KHSRP,PABPC4,LRPPRC
1_Member	Reactome Gene Sets	R-HSA-156842	Eukaryotic Translation Elongation	-16.0488	-12.76	14/93	1936,1937,1938,6124,6128,6129,6139,6141,6144,6160,6175,6194,6205,6231	EEF1D,EEF1G,EEF2,RPL4,RPL6,RPL7,RPL17,RPL18,RPL21,RPL31,RPLP0,RPS6,RPS11,RPS26
1_Member	Reactome Gene Sets	R-HSA-2408522	Selenoamino acid metabolism	-16.0218	-12.76	15/118	1615,3376,6124,6128,6129,6139,6141,6144,6160,6175,6194,6205,6231,9255,9521	DARS1,IARS1,RPL4,RPL6,RPL7,RPL17,RPL18,RPL21,RPL31,RPLP0,RPS6,RPS11,RPS26,AIMP1,EEF1E1
1_Member	GO Biological Processes	GO:0006402	mRNA catabolic process	-15.9349	-12.7031	22/379	328,1660,3192,3304,3646,5684,5688,5705,5714,6124,6128,6129,6139,6141,6144,6160,6175,6194,6205,6231,8570,8761	APEX1,DHX9,HNRNPU,HSPA1B,EIF3E,PSMA3,PSMA7,PSMC5,PSMD8,RPL4,RPL6,RPL7,RPL17,RPL18,RPL21,RPL31,RPLP0,RPS6,RPS11,RPS26,KHSRP,PABPC4
1_Member	GO Biological Processes	GO:1901361	organic cyclic compound catabolic process	-14.9039	-11.7265	28/777	328,644,1267,1660,3146,3192,3304,3646,4128,4329,5684,5688,5705,5714,6124,6128,6129,6139,6141,6144,6160,6175,6194,6205,6231,8570,8761,10128	APEX1,BLVRA,CNP,DHX9,HMGB1,HNRNPU,HSPA1B,EIF3E,MAOA,ALDH6A1,PSMA3,PSMA7,PSMC5,PSMD8,RPL4,RPL6,RPL7,RPL17,RPL18,RPL21,RPL31,RPLP0,RPS6,RPS11,RPS26,KHSRP,PABPC4,LRPPRC
1_Member	GO Biological Processes	GO:0046700	heterocycle catabolic process	-14.6858	-11.5856	27/727	328,644,1267,1660,3146,3192,3304,3646,4329,5684,5688,5705,5714,6124,6128,6129,6139,6141,6144,6160,6175,6194,6205,6231,8570,8761,10128	APEX1,BLVRA,CNP,DHX9,HMGB1,HNRNPU,HSPA1B,EIF3E,ALDH6A1,PSMA3,PSMA7,PSMC5,PSMD8,RPL4,RPL6,RPL7,RPL17,RPL18,RPL21,RPL31,RPLP0,RPS6,RPS11,RPS26,KHSRP,PABPC4,LRPPRC
1_Member	GO Biological Processes	GO:0044270	cellular nitrogen compound catabolic process	-14.6713	-11.5856	27/728	328,644,1267,1660,3146,3192,3304,3646,4329,5684,5688,5705,5714,6124,6128,6129,6139,6141,6144,6160,6175,6194,6205,6231,8570,8761,10128	APEX1,BLVRA,CNP,DHX9,HMGB1,HNRNPU,HSPA1B,EIF3E,ALDH6A1,PSMA3,PSMA7,PSMC5,PSMD8,RPL4,RPL6,RPL7,RPL17,RPL18,RPL21,RPL31,RPLP0,RPS6,RPS11,RPS26,KHSRP,PABPC4,LRPPRC
1_Member	GO Biological Processes	GO:0019439	aromatic compound catabolic process	-14.4987	-11.4332	27/740	328,644,1267,1660,3146,3192,3304,3646,4128,5684,5688,5705,5714,6124,6128,6129,6139,6141,6144,6160,6175,6194,6205,6231,8570,8761,10128	APEX1,BLVRA,CNP,DHX9,HMGB1,HNRNPU,HSPA1B,EIF3E,MAOA,PSMA3,PSMA7,PSMC5,PSMD8,RPL4,RPL6,RPL7,RPL17,RPL18,RPL21,RPL31,RPLP0,RPS6,RPS11,RPS26,KHSRP,PABPC4,LRPPRC
1_Member	GO Cellular Components	GO:0044391	ribosomal subunit	-14.2877	-11.2415	16/187	6124,6128,6129,6139,6141,6144,6160,6175,6194,6205,6231,28957,51116,54148,116540,128308	RPL4,RPL6,RPL7,RPL17,RPL18,RPL21,RPL31,RPLP0,RPS6,RPS11,RPS26,MRPS28,MRPS2,MRPL39,MRPL53,MRPL55
1_Member	Reactome Gene Sets	R-HSA-72689	Formation of a pool of free 40S subunits	-14.0163	-11.0063	13/101	3646,6124,6128,6129,6139,6141,6144,6160,6175,6194,6205,6231,8666	EIF3E,RPL4,RPL6,RPL7,RPL17,RPL18,RPL21,RPL31,RPLP0,RPS6,RPS11,RPS26,EIF3G
1_Member	GO Biological Processes	GO:0002181	cytoplasmic translation	-13.9025	-10.9095	13/103	1660,1938,1968,1973,3646,6128,6139,6141,6160,6175,6231,7458,8666	DHX9,EEF2,EIF2S3,EIF4A1,EIF3E,RPL6,RPL17,RPL18,RPL31,RPLP0,RPS26,EIF4H,EIF3G
1_Member	GO Biological Processes	GO:0034655	nucleobase-containing compound catabolic process	-13.5845	-10.6201	25/674	328,1267,1660,3146,3192,3304,3646,5684,5688,5705,5714,6124,6128,6129,6139,6141,6144,6160,6175,6194,6205,6231,8570,8761,10128	APEX1,CNP,DHX9,HMGB1,HNRNPU,HSPA1B,EIF3E,PSMA3,PSMA7,PSMC5,PSMD8,RPL4,RPL6,RPL7,RPL17,RPL18,RPL21,RPL31,RPLP0,RPS6,RPS11,RPS26,KHSRP,PABPC4,LRPPRC
1_Member	Reactome Gene Sets	R-HSA-9010553	Regulation of expression of SLITs and ROBOs	-13.5809	-10.6201	15/171	5684,5688,5705,5714,6124,6128,6129,6139,6141,6144,6160,6175,6194,6205,6231	PSMA3,PSMA7,PSMC5,PSMD8,RPL4,RPL6,RPL7,RPL17,RPL18,RPL21,RPL31,RPLP0,RPS6,RPS11,RPS26
1_Member	GO Cellular Components	GO:0044445	cytosolic part	-13.5262	-10.5807	17/249	908,5300,5705,6124,6128,6129,6139,6141,6144,6160,6175,6194,6205,6231,6950,7203,10574	CCT6A,PIN1,PSMC5,RPL4,RPL6,RPL7,RPL17,RPL18,RPL21,RPL31,RPLP0,RPS6,RPS11,RPS26,TCP1,CCT3,CCT7
1_Member	Reactome Gene Sets	R-HSA-376176	Signaling by ROBO receptors	-13.2411	-10.3212	16/218	5684,5688,5705,5714,5879,6124,6128,6129,6139,6141,6144,6160,6175,6194,6205,6231	PSMA3,PSMA7,PSMC5,PSMD8,RAC1,RPL4,RPL6,RPL7,RPL17,RPL18,RPL21,RPL31,RPLP0,RPS6,RPS11,RPS26
1_Member	Reactome Gene Sets	R-HSA-156902	Peptide chain elongation	-13.224	-10.3212	12/89	1938,6124,6128,6129,6139,6141,6144,6160,6175,6194,6205,6231	EEF2,RPL4,RPL6,RPL7,RPL17,RPL18,RPL21,RPL31,RPLP0,RPS6,RPS11,RPS26
1_Member	Reactome Gene Sets	R-HSA-192823	Viral mRNA Translation	-13.224	-10.3212	12/89	5611,6124,6128,6129,6139,6141,6144,6160,6175,6194,6205,6231	DNAJC3,RPL4,RPL6,RPL7,RPL17,RPL18,RPL21,RPL31,RPLP0,RPS6,RPS11,RPS26
1_Member	Reactome Gene Sets	R-HSA-72764	Eukaryotic Translation Termination	-12.9877	-10.0983	12/93	327,6124,6128,6129,6139,6141,6144,6160,6175,6194,6205,6231	APEH,RPL4,RPL6,RPL7,RPL17,RPL18,RPL21,RPL31,RPLP0,RPS6,RPS11,RPS26
1_Member	Reactome Gene Sets	R-HSA-168255	Influenza Infection	-12.8423	-9.96581	14/156	3304,5611,6124,6128,6129,6139,6141,6144,6160,6175,6194,6205,6231,8106	HSPA1B,DNAJC3,RPL4,RPL6,RPL7,RPL17,RPL18,RPL21,RPL31,RPLP0,RPS6,RPS11,RPS26,PABPN1
1_Member	Reactome Gene Sets	R-HSA-9633012	Response of EIF2AK4 (GCN2) to amino acid deficiency	-12.5469	-9.68307	12/101	1968,6124,6128,6129,6139,6141,6144,6160,6175,6194,6205,6231	EIF2S3,RPL4,RPL6,RPL7,RPL17,RPL18,RPL21,RPL31,RPLP0,RPS6,RPS11,RPS26
1_Member	Reactome Gene Sets	R-HSA-422475	Axon guidance	-11.6439	-8.79821	21/552	1641,3845,4628,4637,5684,5688,5705,5714,5879,6124,6128,6129,6139,6141,6144,6160,6175,6194,6205,6231,7430	DCX,KRAS,MYH10,MYL6,PSMA3,PSMA7,PSMC5,PSMD8,RAC1,RPL4,RPL6,RPL7,RPL17,RPL18,RPL21,RPL31,RPLP0,RPS6,RPS11,RPS26,EZR
1_Member	GO Biological Processes	GO:0000184	nuclear-transcribed mRNA catabolic process, nonsense-mediated decay	-11.6379	-8.79821	12/120	3646,6124,6128,6129,6139,6141,6144,6160,6175,6194,6205,6231	EIF3E,RPL4,RPL6,RPL7,RPL17,RPL18,RPL21,RPL31,RPLP0,RPS6,RPS11,RPS26
1_Member	Reactome Gene Sets	R-HSA-2408557	Selenocysteine synthesis	-11.5204	-8.69236	11/93	6124,6128,6129,6139,6141,6144,6160,6175,6194,6205,6231	RPL4,RPL6,RPL7,RPL17,RPL18,RPL21,RPL31,RPLP0,RPS6,RPS11,RPS26
1_Member	GO Biological Processes	GO:0019080	viral gene expression	-11.5092	-8.69236	14/195	1660,5094,6124,6128,6129,6139,6141,6144,6160,6175,6194,6205,6231,8666	DHX9,PCBP2,RPL4,RPL6,RPL7,RPL17,RPL18,RPL21,RPL31,RPLP0,RPS6,RPS11,RPS26,EIF3G
1_Member	Reactome Gene Sets	R-HSA-975956	Nonsense Mediated Decay (NMD) independent of the Exon Junction Complex (EJC)	-11.4169	-8.61101	11/95	6124,6128,6129,6139,6141,6144,6160,6175,6194,6205,6231	RPL4,RPL6,RPL7,RPL17,RPL18,RPL21,RPL31,RPLP0,RPS6,RPS11,RPS26
1_Member	Reactome Gene Sets	R-HSA-9675108	Nervous system development	-11.2811	-8.48596	21/577	1641,3845,4628,4637,5684,5688,5705,5714,5879,6124,6128,6129,6139,6141,6144,6160,6175,6194,6205,6231,7430	DCX,KRAS,MYH10,MYL6,PSMA3,PSMA7,PSMC5,PSMD8,RAC1,RPL4,RPL6,RPL7,RPL17,RPL18,RPL21,RPL31,RPLP0,RPS6,RPS11,RPS26,EZR
1_Member	Reactome Gene Sets	R-HSA-168273	Influenza Viral RNA Transcription and Replication	-11.0256	-8.24091	12/135	5611,6124,6128,6129,6139,6141,6144,6160,6175,6194,6205,6231	DNAJC3,RPL4,RPL6,RPL7,RPL17,RPL18,RPL21,RPL31,RPLP0,RPS6,RPS11,RPS26
1_Member	GO Biological Processes	GO:0006614	SRP-dependent cotranslational protein targeting to membrane	-10.9328	-8.15834	11/105	6124,6128,6129,6139,6141,6144,6160,6175,6194,6205,6231	RPL4,RPL6,RPL7,RPL17,RPL18,RPL21,RPL31,RPLP0,RPS6,RPS11,RPS26
1_Member	GO Biological Processes	GO:0006613	cotranslational protein targeting to membrane	-10.7532	-7.98871	11/109	6124,6128,6129,6139,6141,6144,6160,6175,6194,6205,6231	RPL4,RPL6,RPL7,RPL17,RPL18,RPL21,RPL31,RPLP0,RPS6,RPS11,RPS26
1_Member	GO Cellular Components	GO:0022626	cytosolic ribosome	-10.7094	-7.95469	11/110	6124,6128,6129,6139,6141,6144,6160,6175,6194,6205,6231	RPL4,RPL6,RPL7,RPL17,RPL18,RPL21,RPL31,RPLP0,RPS6,RPS11,RPS26
1_Member	Reactome Gene Sets	R-HSA-1799339	SRP-dependent cotranslational protein targeting to membrane	-10.6232	-7.87798	11/112	6124,6128,6129,6139,6141,6144,6160,6175,6194,6205,6231	RPL4,RPL6,RPL7,RPL17,RPL18,RPL21,RPL31,RPLP0,RPS6,RPS11,RPS26
1_Member	Reactome Gene Sets	R-HSA-927802	Nonsense-Mediated Decay (NMD)	-10.4969	-7.7702	11/115	6124,6128,6129,6139,6141,6144,6160,6175,6194,6205,6231	RPL4,RPL6,RPL7,RPL17,RPL18,RPL21,RPL31,RPLP0,RPS6,RPS11,RPS26
1_Member	Reactome Gene Sets	R-HSA-975957	Nonsense Mediated Decay (NMD) enhanced by the Exon Junction Complex (EJC)	-10.4969	-7.7702	11/115	6124,6128,6129,6139,6141,6144,6160,6175,6194,6205,6231	RPL4,RPL6,RPL7,RPL17,RPL18,RPL21,RPL31,RPLP0,RPS6,RPS11,RPS26
1_Member	GO Cellular Components	GO:0015934	large ribosomal subunit	-10.4556	-7.73787	11/116	6124,6128,6129,6139,6141,6144,6160,6175,54148,116540,128308	RPL4,RPL6,RPL7,RPL17,RPL18,RPL21,RPL31,RPLP0,MRPL39,MRPL53,MRPL55
1_Member	GO Biological Processes	GO:0070972	protein localization to endoplasmic reticulum	-10.4161	-7.70712	12/152	6124,6128,6129,6139,6141,6144,6160,6175,6194,6205,6231,9218	RPL4,RPL6,RPL7,RPL17,RPL18,RPL21,RPL31,RPLP0,RPS6,RPS11,RPS26,VAPA
1_Member	KEGG Pathway	ko03010	Ribosome	-10.3826	-7.68223	12/153	6124,6128,6129,6139,6141,6144,6160,6175,6194,6205,6231,51116	RPL4,RPL6,RPL7,RPL17,RPL18,RPL21,RPL31,RPLP0,RPS6,RPS11,RPS26,MRPS2
1_Member	GO Biological Processes	GO:0045047	protein targeting to ER	-10.2943	-7.60288	11/120	6124,6128,6129,6139,6141,6144,6160,6175,6194,6205,6231	RPL4,RPL6,RPL7,RPL17,RPL18,RPL21,RPL31,RPLP0,RPS6,RPS11,RPS26
1_Member	Reactome Gene Sets	R-HSA-2262752	Cellular responses to stress	-10.2865	-7.60288	20/584	829,1778,1968,3304,3308,5684,5688,5705,5714,6124,6128,6129,6139,6141,6144,6160,6175,6194,6205,6231	CAPZA1,DYNC1H1,EIF2S3,HSPA1B,HSPA4,PSMA3,PSMA7,PSMC5,PSMD8,RPL4,RPL6,RPL7,RPL17,RPL18,RPL21,RPL31,RPLP0,RPS6,RPS11,RPS26
1_Member	GO Biological Processes	GO:0072599	establishment of protein localization to endoplasmic reticulum	-10.1387	-7.46321	11/124	6124,6128,6129,6139,6141,6144,6160,6175,6194,6205,6231	RPL4,RPL6,RPL7,RPL17,RPL18,RPL21,RPL31,RPLP0,RPS6,RPS11,RPS26
1_Member	GO Molecular Functions	GO:0003735	structural constituent of ribosome	-10.1242	-7.45659	13/202	6124,6128,6129,6139,6141,6144,6160,6175,6194,6205,6231,51116,128308	RPL4,RPL6,RPL7,RPL17,RPL18,RPL21,RPL31,RPLP0,RPS6,RPS11,RPS26,MRPS2,MRPL55
1_Member	Reactome Gene Sets	R-HSA-8953897	Cellular responses to external stimuli	-10.1047	-7.44497	20/598	829,1778,1968,3304,3308,5684,5688,5705,5714,6124,6128,6129,6139,6141,6144,6160,6175,6194,6205,6231	CAPZA1,DYNC1H1,EIF2S3,HSPA1B,HSPA4,PSMA3,PSMA7,PSMC5,PSMD8,RPL4,RPL6,RPL7,RPL17,RPL18,RPL21,RPL31,RPLP0,RPS6,RPS11,RPS26
1_Member	KEGG Pathway	hsa03010	Ribosome	-10.0604	-7.40832	12/163	6124,6128,6129,6139,6141,6144,6160,6175,6194,6205,6231,51116	RPL4,RPL6,RPL7,RPL17,RPL18,RPL21,RPL31,RPLP0,RPS6,RPS11,RPS26,MRPS2
1_Member	GO Cellular Components	GO:0005925	focal adhesion	-9.93441	-7.2899	17/418	118,382,3304,3845,5094,5879,5898,6124,6128,6129,6141,6160,6175,6205,7430,10525,51495	ADD1,ARF6,HSPA1B,KRAS,PCBP2,RAC1,RALA,RPL4,RPL6,RPL7,RPL18,RPL31,RPLP0,RPS11,EZR,HYOU1,HACD3
1_Member	GO Cellular Components	GO:0005924	cell-substrate adherens junction	-9.88648	-7.2494	17/421	118,382,3304,3845,5094,5879,5898,6124,6128,6129,6141,6160,6175,6205,7430,10525,51495	ADD1,ARF6,HSPA1B,KRAS,PCBP2,RAC1,RALA,RPL4,RPL6,RPL7,RPL18,RPL31,RPLP0,RPS11,EZR,HYOU1,HACD3
1_Member	GO Cellular Components	GO:0030055	cell-substrate junction	-9.80747	-7.17769	17/426	118,382,3304,3845,5094,5879,5898,6124,6128,6129,6141,6160,6175,6205,7430,10525,51495	ADD1,ARF6,HSPA1B,KRAS,PCBP2,RAC1,RALA,RPL4,RPL6,RPL7,RPL18,RPL31,RPLP0,RPS11,EZR,HYOU1,HACD3
1_Member	GO Biological Processes	GO:0072594	establishment of protein localization to organelle	-9.68112	-7.05852	19/563	908,3308,4137,4836,5195,6124,6128,6129,6139,6141,6144,6160,6175,6194,6205,6231,6950,7203,10574	CCT6A,HSPA4,MAPT,NMT1,PEX14,RPL4,RPL6,RPL7,RPL17,RPL18,RPL21,RPL31,RPLP0,RPS6,RPS11,RPS26,TCP1,CCT3,CCT7
1_Member	GO Biological Processes	GO:0019083	viral transcription	-9.61582	-7.00028	12/178	1660,6124,6128,6129,6139,6141,6144,6160,6175,6194,6205,6231	DHX9,RPL4,RPL6,RPL7,RPL17,RPL18,RPL21,RPL31,RPLP0,RPS6,RPS11,RPS26
1_Member	GO Cellular Components	GO:0022625	cytosolic large ribosomal subunit	-9.06533	-6.49625	8/58	6124,6128,6129,6139,6141,6144,6160,6175	RPL4,RPL6,RPL7,RPL17,RPL18,RPL21,RPL31,RPLP0
1_Member	GO Biological Processes	GO:0000956	nuclear-transcribed mRNA catabolic process	-8.74536	-6.18868	12/212	3646,6124,6128,6129,6139,6141,6144,6160,6175,6194,6205,6231	EIF3E,RPL4,RPL6,RPL7,RPL17,RPL18,RPL21,RPL31,RPLP0,RPS6,RPS11,RPS26
1_Member	Reactome Gene Sets	R-HSA-6791226	Major pathway of rRNA processing in the nucleolus and cytosol	-8.30635	-5.76173	11/184	6124,6128,6129,6139,6141,6144,6160,6175,6194,6205,6231	RPL4,RPL6,RPL7,RPL17,RPL18,RPL21,RPL31,RPLP0,RPS6,RPS11,RPS26
1_Member	GO Molecular Functions	GO:0005198	structural molecule activity	-8.24227	-5.7094	20/767	118,4134,4637,5118,6124,6128,6129,6139,6141,6144,6160,6175,6194,6205,6231,7980,51116,79875,128308,388698	ADD1,MAP4,MYL6,PCOLCE,RPL4,RPL6,RPL7,RPL17,RPL18,RPL21,RPL31,RPLP0,RPS6,RPS11,RPS26,TFPI2,MRPS2,THSD4,MRPL55,FLG2
1_Member	GO Cellular Components	GO:0005912	adherens junction	-8.08728	-5.56016	17/554	118,382,3304,3845,5094,5879,5898,6124,6128,6129,6141,6160,6175,6205,7430,10525,51495	ADD1,ARF6,HSPA1B,KRAS,PCBP2,RAC1,RALA,RPL4,RPL6,RPL7,RPL18,RPL31,RPLP0,RPS11,EZR,HYOU1,HACD3
1_Member	Reactome Gene Sets	R-HSA-8868773	rRNA processing in the nucleus and cytosol	-8.06639	-5.54494	11/194	6124,6128,6129,6139,6141,6144,6160,6175,6194,6205,6231	RPL4,RPL6,RPL7,RPL17,RPL18,RPL21,RPL31,RPLP0,RPS6,RPS11,RPS26
1_Member	GO Cellular Components	GO:0070161	anchoring junction	-7.90559	-5.40075	17/570	118,382,3304,3845,5094,5879,5898,6124,6128,6129,6141,6160,6175,6205,7430,10525,51495	ADD1,ARF6,HSPA1B,KRAS,PCBP2,RAC1,RALA,RPL4,RPL6,RPL7,RPL18,RPL31,RPLP0,RPS11,EZR,HYOU1,HACD3
1_Member	Reactome Gene Sets	R-HSA-72312	rRNA processing	-7.83983	-5.34038	11/204	6124,6128,6129,6139,6141,6144,6160,6175,6194,6205,6231	RPL4,RPL6,RPL7,RPL17,RPL18,RPL21,RPL31,RPLP0,RPS6,RPS11,RPS26
1_Member	GO Cellular Components	GO:0042788	polysomal ribosome	-7.76223	-5.26811	6/32	1660,1938,6128,6141,6160,6231	DHX9,EEF2,RPL6,RPL18,RPL31,RPS26
1_Member	GO Biological Processes	GO:0006612	protein targeting to membrane	-7.70978	-5.22092	11/210	6124,6128,6129,6139,6141,6144,6160,6175,6194,6205,6231	RPL4,RPL6,RPL7,RPL17,RPL18,RPL21,RPL31,RPLP0,RPS6,RPS11,RPS26
1_Member	GO Biological Processes	GO:0090150	establishment of protein localization to membrane	-7.32848	-4.88902	13/344	3308,4836,6124,6128,6129,6139,6141,6144,6160,6175,6194,6205,6231	HSPA4,NMT1,RPL4,RPL6,RPL7,RPL17,RPL18,RPL21,RPL31,RPLP0,RPS6,RPS11,RPS26
1_Member	GO Cellular Components	GO:0005844	polysome	-7.04571	-4.62626	7/69	1660,1938,4628,6128,6141,6160,6231	DHX9,EEF2,MYH10,RPL6,RPL18,RPL31,RPS26
1_Member	GO Biological Processes	GO:0072657	protein localization to membrane	-7.04297	-4.62626	17/654	382,3308,3958,4836,6124,6128,6129,6139,6141,6144,6160,6175,6194,6205,6231,6812,7430	ARF6,HSPA4,LGALS3,NMT1,RPL4,RPL6,RPL7,RPL17,RPL18,RPL21,RPL31,RPLP0,RPS6,RPS11,RPS26,STXBP1,EZR
1_Member	GO Biological Processes	GO:0006605	protein targeting	-6.0635	-3.72745	13/444	3308,5195,6124,6128,6129,6139,6141,6144,6160,6175,6194,6205,6231	HSPA4,PEX14,RPL4,RPL6,RPL7,RPL17,RPL18,RPL21,RPL31,RPLP0,RPS6,RPS11,RPS26
1_Member	GO Cellular Components	GO:0005791	rough endoplasmic reticulum	-2.94115	-1.2648	4/85	6124,6128,6141,6231	RPL4,RPL6,RPL18,RPS26
2_Summary	Reactome Gene Sets	R-HSA-71291	Metabolism of amino acids and derivatives	-18.3767	-14.5708	24/374	549,1615,1629,3376,4329,5684,5688,5705,5714,6124,6128,6129,6139,6141,6144,6160,6175,6194,6205,6231,8050,9255,9521,10165,1653,51637,4137,8570,1968	AUH,DARS1,DBT,IARS1,ALDH6A1,PSMA3,PSMA7,PSMC5,PSMD8,RPL4,RPL6,RPL7,RPL17,RPL18,RPL21,RPL31,RPLP0,RPS6,RPS11,RPS26,PDHX,AIMP1,EEF1E1,SLC25A13,DDX1,RTRAF,MAPT,KHSRP,EIF2S3
2_Member	Reactome Gene Sets	R-HSA-71291	Metabolism of amino acids and derivatives	-18.3767	-14.5708	24/374	549,1615,1629,3376,4329,5684,5688,5705,5714,6124,6128,6129,6139,6141,6144,6160,6175,6194,6205,6231,8050,9255,9521,10165	AUH,DARS1,DBT,IARS1,ALDH6A1,PSMA3,PSMA7,PSMC5,PSMD8,RPL4,RPL6,RPL7,RPL17,RPL18,RPL21,RPL31,RPLP0,RPS6,RPS11,RPS26,PDHX,AIMP1,EEF1E1,SLC25A13
2_Member	GO Cellular Components	GO:0017101	aminoacyl-tRNA synthetase multienzyme complex	-6.5955	-4.21287	4/11	1615,3376,9255,9521	DARS1,IARS1,AIMP1,EEF1E1
2_Member	GO Biological Processes	GO:0006520	cellular amino acid metabolic process	-5.34902	-3.06493	11/363	549,1615,1629,3376,4329,5684,5688,5705,5714,9255,9521	AUH,DARS1,DBT,IARS1,ALDH6A1,PSMA3,PSMA7,PSMC5,PSMD8,AIMP1,EEF1E1
2_Member	Reactome Gene Sets	R-HSA-379716	Cytosolic tRNA aminoacylation	-5.11121	-2.86464	4/24	1615,3376,9255,9521	DARS1,IARS1,AIMP1,EEF1E1
2_Member	Reactome Gene Sets	R-HSA-379724	tRNA Aminoacylation	-4.12119	-2.06189	4/42	1615,3376,9255,9521	DARS1,IARS1,AIMP1,EEF1E1
2_Member	GO Biological Processes	GO:0006418	tRNA aminoacylation for protein translation	-4.00238	-1.96736	4/45	1615,3376,9255,9521	DARS1,IARS1,AIMP1,EEF1E1
2_Member	GO Biological Processes	GO:0043039	tRNA aminoacylation	-3.89187	-1.90057	4/48	1615,3376,9255,9521	DARS1,IARS1,AIMP1,EEF1E1
2_Member	GO Biological Processes	GO:0043038	amino acid activation	-3.85669	-1.87519	4/49	1615,3376,9255,9521	DARS1,IARS1,AIMP1,EEF1E1
2_Member	GO Biological Processes	GO:0006399	tRNA metabolic process	-3.19261	-1.44808	6/194	1615,1653,3376,9255,9521,51637	DARS1,DDX1,IARS1,AIMP1,EEF1E1,RTRAF
2_Member	GO Biological Processes	GO:0034660	ncRNA metabolic process	-2.92623	-1.25291	10/580	1615,1653,3376,4137,6129,6194,8570,9255,9521,51637	DARS1,DDX1,IARS1,MAPT,RPL7,RPS6,KHSRP,AIMP1,EEF1E1,RTRAF
2_Member	GO Molecular Functions	GO:0000049	tRNA binding	-2.2683	-0.73018	3/66	1968,3376,9255	EIF2S3,IARS1,AIMP1
3_Summary	GO Cellular Components	GO:0019866	organelle inner membrane	-15.6193	-12.4155	25/549	1267,2232,3958,4702,4705,4720,6341,8402,9167,10128,10165,10939,10989,23530,26092,28957,30968,51116,54148,54927,55245,79751,84233,116540,128308,1374,4128,50640,192111,1629,3308,4137,4836,6742,8050,2778,3481,9249,80142,873,84869,3845,6194,3304,79877,5879,328	CNP,FDXR,LGALS3,NDUFA8,NDUFA10,NDUFS2,SCO1,SLC25A11,COX7A2L,LRPPRC,SLC25A13,AFG3L2,IMMT,NNT,TOR1AIP1,MRPS28,STOML2,MRPS2,MRPL39,CHCHD3,UQCC1,SLC25A22,TMEM126A,MRPL53,MRPL55,CPT1A,MAOA,PNPLA8,PGAM5,DBT,HSPA4,MAPT,NMT1,SSBP1,PDHX,GNAS,IGF2,DHRS3,PTGES2,CBR1,CBR4,KRAS,RPS6,HSPA1B,DCAKD,RAC1,APEX1
3_Member	GO Cellular Components	GO:0019866	organelle inner membrane	-15.6193	-12.4155	25/549	1267,2232,3958,4702,4705,4720,6341,8402,9167,10128,10165,10939,10989,23530,26092,28957,30968,51116,54148,54927,55245,79751,84233,116540,128308	CNP,FDXR,LGALS3,NDUFA8,NDUFA10,NDUFS2,SCO1,SLC25A11,COX7A2L,LRPPRC,SLC25A13,AFG3L2,IMMT,NNT,TOR1AIP1,MRPS28,STOML2,MRPS2,MRPL39,CHCHD3,UQCC1,SLC25A22,TMEM126A,MRPL53,MRPL55
3_Member	GO Cellular Components	GO:0031966	mitochondrial membrane	-14.6858	-11.5856	27/727	1267,1374,2232,3958,4128,4702,4705,4720,6341,8402,9167,10165,10939,10989,23530,28957,30968,50640,51116,54148,54927,55245,79751,84233,116540,128308,192111	CNP,CPT1A,FDXR,LGALS3,MAOA,NDUFA8,NDUFA10,NDUFS2,SCO1,SLC25A11,COX7A2L,SLC25A13,AFG3L2,IMMT,NNT,MRPS28,STOML2,PNPLA8,MRPS2,MRPL39,CHCHD3,UQCC1,SLC25A22,TMEM126A,MRPL53,MRPL55,PGAM5
3_Member	GO Cellular Components	GO:0005743	mitochondrial inner membrane	-14.6752	-11.5856	23/489	1267,2232,3958,4702,4705,4720,6341,8402,9167,10165,10939,10989,23530,28957,30968,51116,54148,54927,55245,79751,84233,116540,128308	CNP,FDXR,LGALS3,NDUFA8,NDUFA10,NDUFS2,SCO1,SLC25A11,COX7A2L,SLC25A13,AFG3L2,IMMT,NNT,MRPS28,STOML2,MRPS2,MRPL39,CHCHD3,UQCC1,SLC25A22,TMEM126A,MRPL53,MRPL55
3_Member	GO Cellular Components	GO:0005740	mitochondrial envelope	-14.081	-11.0533	27/770	1267,1374,2232,3958,4128,4702,4705,4720,6341,8402,9167,10165,10939,10989,23530,28957,30968,50640,51116,54148,54927,55245,79751,84233,116540,128308,192111	CNP,CPT1A,FDXR,LGALS3,MAOA,NDUFA8,NDUFA10,NDUFS2,SCO1,SLC25A11,COX7A2L,SLC25A13,AFG3L2,IMMT,NNT,MRPS28,STOML2,PNPLA8,MRPS2,MRPL39,CHCHD3,UQCC1,SLC25A22,TMEM126A,MRPL53,MRPL55,PGAM5
3_Member	GO Cellular Components	GO:0098798	mitochondrial protein complex	-7.60563	-5.12198	12/268	1629,4702,4705,4720,10939,10989,28957,51116,54148,54927,116540,128308	DBT,NDUFA8,NDUFA10,NDUFS2,AFG3L2,IMMT,MRPS28,MRPS2,MRPL39,CHCHD3,MRPL53,MRPL55
3_Member	GO Biological Processes	GO:0007005	mitochondrion organization	-7.20949	-4.77928	16/560	1267,3308,4137,4702,4705,4720,4836,6341,6742,9167,10939,10989,30968,54927,55245,84233	CNP,HSPA4,MAPT,NDUFA8,NDUFA10,NDUFS2,NMT1,SCO1,SSBP1,COX7A2L,AFG3L2,IMMT,STOML2,CHCHD3,UQCC1,TMEM126A
3_Member	GO Cellular Components	GO:0044455	mitochondrial membrane part	-6.03985	-3.70746	10/246	1374,4702,4705,4720,6341,9167,10939,10989,23530,54927	CPT1A,NDUFA8,NDUFA10,NDUFS2,SCO1,COX7A2L,AFG3L2,IMMT,NNT,CHCHD3
3_Member	Reactome Gene Sets	R-HSA-1428517	The citric acid (TCA) cycle and respiratory electron transport	-5.30863	-3.03424	8/175	4702,4705,4720,6341,8050,9167,10128,23530	NDUFA8,NDUFA10,NDUFS2,SCO1,PDHX,COX7A2L,LRPPRC,NNT
3_Member	GO Biological Processes	GO:0006091	generation of precursor metabolites and energy	-5.29296	-3.02175	13/522	2232,2778,3481,4702,4705,4720,9167,9249,10165,23530,30968,79751,80142	FDXR,GNAS,IGF2,NDUFA8,NDUFA10,NDUFS2,COX7A2L,DHRS3,SLC25A13,NNT,STOML2,SLC25A22,PTGES2
3_Member	GO Biological Processes	GO:0022900	electron transport chain	-5.14848	-2.89588	8/184	4702,4705,4720,9167,9249,10165,79751,80142	NDUFA8,NDUFA10,NDUFS2,COX7A2L,DHRS3,SLC25A13,SLC25A22,PTGES2
3_Member	Reactome Gene Sets	R-HSA-611105	Respiratory electron transport	-4.77318	-2.5909	6/100	4702,4705,4720,6341,9167,10128	NDUFA8,NDUFA10,NDUFS2,SCO1,COX7A2L,LRPPRC
3_Member	GO Biological Processes	GO:0033108	mitochondrial respiratory chain complex assembly	-4.72407	-2.55418	6/102	4702,4705,4720,6341,55245,84233	NDUFA8,NDUFA10,NDUFS2,SCO1,UQCC1,TMEM126A
3_Member	GO Molecular Functions	GO:0016655	oxidoreductase activity, acting on NAD(P)H, quinone or similar compound as acceptor	-4.71445	-2.55203	5/61	873,4702,4705,4720,84869	CBR1,NDUFA8,NDUFA10,NDUFS2,CBR4
3_Member	GO Biological Processes	GO:0015980	energy derivation by oxidation of organic compounds	-4.69438	-2.53687	9/278	2778,3481,4702,4705,4720,9167,10165,23530,79751	GNAS,IGF2,NDUFA8,NDUFA10,NDUFS2,COX7A2L,SLC25A13,NNT,SLC25A22
3_Member	GO Cellular Components	GO:1990204	oxidoreductase complex	-4.58289	-2.44213	6/108	1629,4702,4705,4720,8050,84869	DBT,NDUFA8,NDUFA10,NDUFS2,PDHX,CBR4
3_Member	GO Molecular Functions	GO:0016651	oxidoreductase activity, acting on NAD(P)H	-4.56021	-2.42179	6/109	873,4702,4705,4720,23530,84869	CBR1,NDUFA8,NDUFA10,NDUFS2,NNT,CBR4
3_Member	GO Biological Processes	GO:0022904	respiratory electron transport chain	-4.40763	-2.29417	6/116	4702,4705,4720,9167,10165,79751	NDUFA8,NDUFA10,NDUFS2,COX7A2L,SLC25A13,SLC25A22
3_Member	Reactome Gene Sets	R-HSA-163200	Respiratory electron transport, ATP synthesis by chemiosmotic coupling, and heat production by uncoupling proteins.	-4.24535	-2.1658	6/124	4702,4705,4720,6341,9167,10128	NDUFA8,NDUFA10,NDUFS2,SCO1,COX7A2L,LRPPRC
3_Member	GO Biological Processes	GO:0045333	cellular respiration	-4.15599	-2.09244	7/187	4702,4705,4720,9167,10165,23530,79751	NDUFA8,NDUFA10,NDUFS2,COX7A2L,SLC25A13,NNT,SLC25A22
3_Member	GO Cellular Components	GO:0098800	inner mitochondrial membrane protein complex	-3.98778	-1.96005	6/138	4702,4705,4720,10939,10989,54927	NDUFA8,NDUFA10,NDUFS2,AFG3L2,IMMT,CHCHD3
3_Member	KEGG Pathway	hsa04714	thermogenesis	-3.9402	-1.9302	8/272	1374,2778,3845,4702,4705,4720,6194,9167	CPT1A,GNAS,KRAS,NDUFA8,NDUFA10,NDUFS2,RPS6,COX7A2L
3_Member	GO Cellular Components	GO:0005746	mitochondrial respiratory chain	-3.92303	-1.92503	5/89	4702,4705,4720,9167,23530	NDUFA8,NDUFA10,NDUFS2,COX7A2L,NNT
3_Member	GO Cellular Components	GO:0070469	respiratory chain	-3.66473	-1.75114	5/101	4702,4705,4720,9167,23530	NDUFA8,NDUFA10,NDUFS2,COX7A2L,NNT
3_Member	GO Biological Processes	GO:0010257	NADH dehydrogenase complex assembly	-3.38098	-1.56964	4/65	4702,4705,4720,84233	NDUFA8,NDUFA10,NDUFS2,TMEM126A
3_Member	GO Biological Processes	GO:0032981	mitochondrial respiratory chain complex I assembly	-3.38098	-1.56964	4/65	4702,4705,4720,84233	NDUFA8,NDUFA10,NDUFS2,TMEM126A
3_Member	GO Biological Processes	GO:0009117	nucleotide metabolic process	-3.29861	-1.51701	12/717	1267,3304,4702,4705,4720,8050,9167,10165,23530,30968,79877,84869	CNP,HSPA1B,NDUFA8,NDUFA10,NDUFS2,PDHX,COX7A2L,SLC25A13,NNT,STOML2,DCAKD,CBR4
3_Member	GO Biological Processes	GO:0006753	nucleoside phosphate metabolic process	-3.26143	-1.49572	12/724	1267,3304,4702,4705,4720,8050,9167,10165,23530,30968,79877,84869	CNP,HSPA1B,NDUFA8,NDUFA10,NDUFS2,PDHX,COX7A2L,SLC25A13,NNT,STOML2,DCAKD,CBR4
3_Member	GO Biological Processes	GO:0009150	purine ribonucleotide metabolic process	-3.1179	-1.39301	10/547	3304,4702,4705,4720,8050,9167,10165,30968,79877,84869	HSPA1B,NDUFA8,NDUFA10,NDUFS2,PDHX,COX7A2L,SLC25A13,STOML2,DCAKD,CBR4
3_Member	GO Biological Processes	GO:0009259	ribonucleotide metabolic process	-3.0289	-1.32597	10/562	3304,4702,4705,4720,8050,9167,10165,30968,79877,84869	HSPA1B,NDUFA8,NDUFA10,NDUFS2,PDHX,COX7A2L,SLC25A13,STOML2,DCAKD,CBR4
3_Member	GO Biological Processes	GO:0019693	ribose phosphate metabolic process	-2.91508	-1.24434	10/582	3304,4702,4705,4720,8050,9167,10165,30968,79877,84869	HSPA1B,NDUFA8,NDUFA10,NDUFS2,PDHX,COX7A2L,SLC25A13,STOML2,DCAKD,CBR4
3_Member	GO Biological Processes	GO:0006119	oxidative phosphorylation	-2.8953	-1.23088	5/149	4702,4705,4720,9167,30968	NDUFA8,NDUFA10,NDUFS2,COX7A2L,STOML2
3_Member	KEGG Pathway	ko04932	Non-alcoholic fatty liver disease (NAFLD)	-2.8953	-1.23088	5/149	4702,4705,4720,5879,9167	NDUFA8,NDUFA10,NDUFS2,RAC1,COX7A2L
3_Member	GO Biological Processes	GO:0006163	purine nucleotide metabolic process	-2.88197	-1.22377	10/588	3304,4702,4705,4720,8050,9167,10165,30968,79877,84869	HSPA1B,NDUFA8,NDUFA10,NDUFS2,PDHX,COX7A2L,SLC25A13,STOML2,DCAKD,CBR4
3_Member	GO Biological Processes	GO:0046034	ATP metabolic process	-2.82823	-1.17615	7/311	3304,4702,4705,4720,9167,10165,30968	HSPA1B,NDUFA8,NDUFA10,NDUFS2,COX7A2L,SLC25A13,STOML2
3_Member	GO Biological Processes	GO:0042775	mitochondrial ATP synthesis coupled electron transport	-2.72935	-1.09005	4/97	4702,4705,4720,9167	NDUFA8,NDUFA10,NDUFS2,COX7A2L
3_Member	GO Molecular Functions	GO:0003954	NADH dehydrogenase activity	-2.71367	-1.08108	3/46	4702,4705,4720	NDUFA8,NDUFA10,NDUFS2
3_Member	GO Molecular Functions	GO:0008137	NADH dehydrogenase (ubiquinone) activity	-2.71367	-1.08108	3/46	4702,4705,4720	NDUFA8,NDUFA10,NDUFS2
3_Member	GO Molecular Functions	GO:0050136	NADH dehydrogenase (quinone) activity	-2.71367	-1.08108	3/46	4702,4705,4720	NDUFA8,NDUFA10,NDUFS2
3_Member	GO Biological Processes	GO:0042773	ATP synthesis coupled electron transport	-2.71304	-1.08108	4/98	4702,4705,4720,9167	NDUFA8,NDUFA10,NDUFS2,COX7A2L
3_Member	GO Biological Processes	GO:0072521	purine-containing compound metabolic process	-2.70268	-1.07145	10/622	3304,4702,4705,4720,8050,9167,10165,30968,79877,84869	HSPA1B,NDUFA8,NDUFA10,NDUFS2,PDHX,COX7A2L,SLC25A13,STOML2,DCAKD,CBR4
3_Member	KEGG Pathway	hsa04932	Non-alcoholic fatty liver disease	-2.65527	-1.03762	5/169	4702,4705,4720,5879,9167	NDUFA8,NDUFA10,NDUFS2,RAC1,COX7A2L
3_Member	KEGG Pathway	ko05010	Alzheimer's disease	-2.63311	-1.02244	5/171	4137,4702,4705,4720,9167	MAPT,NDUFA8,NDUFA10,NDUFS2,COX7A2L
3_Member	GO Biological Processes	GO:0009205	purine ribonucleoside triphosphate metabolic process	-2.61018	-1.0043	7/340	3304,4702,4705,4720,9167,10165,30968	HSPA1B,NDUFA8,NDUFA10,NDUFS2,COX7A2L,SLC25A13,STOML2
3_Member	GO Cellular Components	GO:0005747	mitochondrial respiratory chain complex I	-2.60947	-1.0043	3/50	4702,4705,4720	NDUFA8,NDUFA10,NDUFS2
3_Member	GO Cellular Components	GO:0030964	NADH dehydrogenase complex	-2.60947	-1.0043	3/50	4702,4705,4720	NDUFA8,NDUFA10,NDUFS2
3_Member	GO Cellular Components	GO:0045271	respiratory chain complex I	-2.60947	-1.0043	3/50	4702,4705,4720	NDUFA8,NDUFA10,NDUFS2
3_Member	GO Biological Processes	GO:0009199	ribonucleoside triphosphate metabolic process	-2.568	-0.972314	7/346	3304,4702,4705,4720,9167,10165,30968	HSPA1B,NDUFA8,NDUFA10,NDUFS2,COX7A2L,SLC25A13,STOML2
3_Member	GO Biological Processes	GO:0009144	purine nucleoside triphosphate metabolic process	-2.56107	-0.970567	7/347	3304,4702,4705,4720,9167,10165,30968	HSPA1B,NDUFA8,NDUFA10,NDUFS2,COX7A2L,SLC25A13,STOML2
3_Member	GO Biological Processes	GO:0009167	purine ribonucleoside monophosphate metabolic process	-2.55415	-0.965991	7/348	3304,4702,4705,4720,9167,10165,30968	HSPA1B,NDUFA8,NDUFA10,NDUFS2,COX7A2L,SLC25A13,STOML2
3_Member	GO Biological Processes	GO:0009126	purine nucleoside monophosphate metabolic process	-2.53356	-0.949755	7/351	3304,4702,4705,4720,9167,10165,30968	HSPA1B,NDUFA8,NDUFA10,NDUFS2,COX7A2L,SLC25A13,STOML2
3_Member	GO Molecular Functions	GO:0009055	electron transfer activity	-2.51671	-0.934205	4/111	4720,9167,9249,80142	NDUFS2,COX7A2L,DHRS3,PTGES2
3_Member	GO Biological Processes	GO:0006120	mitochondrial electron transport, NADH to ubiquinone	-2.49131	-0.913321	3/55	4702,4705,4720	NDUFA8,NDUFA10,NDUFS2
3_Member	Reactome Gene Sets	R-HSA-6799198	Complex I biogenesis	-2.49131	-0.913321	3/55	4702,4705,4720	NDUFA8,NDUFA10,NDUFS2
3_Member	GO Biological Processes	GO:0009161	ribonucleoside monophosphate metabolic process	-2.45997	-0.887726	7/362	3304,4702,4705,4720,9167,10165,30968	HSPA1B,NDUFA8,NDUFA10,NDUFS2,COX7A2L,SLC25A13,STOML2
3_Member	GO Biological Processes	GO:0009141	nucleoside triphosphate metabolic process	-2.43392	-0.86672	7/366	3304,4702,4705,4720,9167,10165,30968	HSPA1B,NDUFA8,NDUFA10,NDUFS2,COX7A2L,SLC25A13,STOML2
3_Member	KEGG Pathway	hsa05010	Alzheimer disease	-2.37961	-0.823543	5/196	4137,4702,4705,4720,9167	MAPT,NDUFA8,NDUFA10,NDUFS2,COX7A2L
3_Member	GO Biological Processes	GO:0009123	nucleoside monophosphate metabolic process	-2.33332	-0.784462	7/382	3304,4702,4705,4720,9167,10165,30968	HSPA1B,NDUFA8,NDUFA10,NDUFS2,COX7A2L,SLC25A13,STOML2
3_Member	KEGG Pathway	ko00190	Oxidative phosphorylation	-2.23786	-0.709246	4/133	4702,4705,4720,9167	NDUFA8,NDUFA10,NDUFS2,COX7A2L
3_Member	KEGG Pathway	hsa05016	Huntington disease	-2.15428	-0.63844	5/222	328,4702,4705,4720,9167	APEX1,NDUFA8,NDUFA10,NDUFS2,COX7A2L
4_Summary	GO Molecular Functions	GO:0045296	cadherin binding	-9.42369	-6.81509	15/333	118,829,1936,1937,1938,1968,3646,6128,6231,6624,7430,7458,8607,9217,9218,3146,3481	ADD1,CAPZA1,EEF1D,EEF1G,EEF2,EIF2S3,EIF3E,RPL6,RPS26,FSCN1,EZR,EIF4H,RUVBL1,VAPB,VAPA,HMGB1,IGF2
4_Member	GO Molecular Functions	GO:0045296	cadherin binding	-9.42369	-6.81509	15/333	118,829,1936,1937,1938,1968,3646,6128,6231,6624,7430,7458,8607,9217,9218	ADD1,CAPZA1,EEF1D,EEF1G,EEF2,EIF2S3,EIF3E,RPL6,RPS26,FSCN1,EZR,EIF4H,RUVBL1,VAPB,VAPA
4_Member	GO Molecular Functions	GO:0050839	cell adhesion molecule binding	-8.54496	-5.99436	17/516	118,829,1936,1937,1938,1968,3146,3481,3646,6128,6231,6624,7430,7458,8607,9217,9218	ADD1,CAPZA1,EEF1D,EEF1G,EEF2,EIF2S3,HMGB1,IGF2,EIF3E,RPL6,RPS26,FSCN1,EZR,EIF4H,RUVBL1,VAPB,VAPA
5_Summary	GO Biological Processes	GO:0006403	RNA localization	-9.26563	-6.66387	13/237	908,1660,3192,6427,6950,7203,8106,8570,8607,9961,10128,10574,51637,10165,79751,26092,54431,1938,6626,7458	CCT6A,DHX9,HNRNPU,SRSF2,TCP1,CCT3,PABPN1,KHSRP,RUVBL1,MVP,LRPPRC,CCT7,RTRAF,SLC25A13,SLC25A22,TOR1AIP1,DNAJC10,EEF2,SNRPA,EIF4H
5_Member	GO Biological Processes	GO:0006403	RNA localization	-9.26563	-6.66387	13/237	908,1660,3192,6427,6950,7203,8106,8570,8607,9961,10128,10574,51637	CCT6A,DHX9,HNRNPU,SRSF2,TCP1,CCT3,PABPN1,KHSRP,RUVBL1,MVP,LRPPRC,CCT7,RTRAF
5_Member	GO Biological Processes	GO:0015931	nucleobase-containing compound transport	-5.80774	-3.48971	10/261	1660,3192,6427,8106,8570,9961,10128,10165,51637,79751	DHX9,HNRNPU,SRSF2,PABPN1,KHSRP,MVP,LRPPRC,SLC25A13,RTRAF,SLC25A22
5_Member	GO Biological Processes	GO:0050657	nucleic acid transport	-4.8846	-2.68078	8/200	1660,3192,6427,8106,8570,9961,10128,51637	DHX9,HNRNPU,SRSF2,PABPN1,KHSRP,MVP,LRPPRC,RTRAF
5_Member	GO Biological Processes	GO:0050658	RNA transport	-4.8846	-2.68078	8/200	1660,3192,6427,8106,8570,9961,10128,51637	DHX9,HNRNPU,SRSF2,PABPN1,KHSRP,MVP,LRPPRC,RTRAF
5_Member	GO Biological Processes	GO:0051236	establishment of RNA localization	-4.8378	-2.64735	8/203	1660,3192,6427,8106,8570,9961,10128,51637	DHX9,HNRNPU,SRSF2,PABPN1,KHSRP,MVP,LRPPRC,RTRAF
5_Member	GO Biological Processes	GO:0051028	mRNA transport	-3.75815	-1.8131	6/152	1660,6427,8106,8570,9961,10128	DHX9,SRSF2,PABPN1,KHSRP,MVP,LRPPRC
5_Member	GO Biological Processes	GO:0032781	positive regulation of ATPase activity	-3.63038	-1.7303	4/56	1660,3192,26092,54431	DHX9,HNRNPU,TOR1AIP1,DNAJC10
5_Member	GO Molecular Functions	GO:0001098	basal transcription machinery binding	-3.21186	-1.46098	4/72	1660,3192,8607,51637	DHX9,HNRNPU,RUVBL1,RTRAF
5_Member	GO Molecular Functions	GO:0001099	basal RNA polymerase II transcription machinery binding	-3.21186	-1.46098	4/72	1660,3192,8607,51637	DHX9,HNRNPU,RUVBL1,RTRAF
5_Member	GO Molecular Functions	GO:0043021	ribonucleoprotein complex binding	-3.11591	-1.39192	5/133	1660,1938,3192,6626,7458	DHX9,EEF2,HNRNPU,SNRPA,EIF4H
5_Member	GO Molecular Functions	GO:0070063	RNA polymerase binding	-3.05995	-1.35098	4/79	1660,3192,8106,51637	DHX9,HNRNPU,PABPN1,RTRAF
5_Member	GO Biological Processes	GO:0043462	regulation of ATPase activity	-3.03947	-1.33482	4/80	1660,3192,26092,54431	DHX9,HNRNPU,TOR1AIP1,DNAJC10
5_Member	GO Molecular Functions	GO:0000993	RNA polymerase II complex binding	-2.53711	-0.951993	3/53	1660,3192,51637	DHX9,HNRNPU,RTRAF
5_Member	GO Molecular Functions	GO:0043175	RNA polymerase core enzyme binding	-2.34431	-0.792496	3/62	1660,3192,51637	DHX9,HNRNPU,RTRAF
5_Member	GO Biological Processes	GO:1902369	negative regulation of RNA catabolic process	-2.23218	-0.706201	3/68	1660,3192,10128	DHX9,HNRNPU,LRPPRC
6_Summary	GO Molecular Functions	GO:0016491	oxidoreductase activity	-9.11662	-6.52159	21/757	328,644,873,2232,4128,4329,4702,4705,4720,8050,9167,9249,9415,23530,51109,54431,57665,79701,80142,84869,115817	APEX1,BLVRA,CBR1,FDXR,MAOA,ALDH6A1,NDUFA8,NDUFA10,NDUFS2,PDHX,COX7A2L,DHRS3,FADS2,NNT,RDH11,DNAJC10,RDH14,OGFOD3,PTGES2,CBR4,DHRS1
6_Member	GO Molecular Functions	GO:0016491	oxidoreductase activity	-9.11662	-6.52159	21/757	328,644,873,2232,4128,4329,4702,4705,4720,8050,9167,9249,9415,23530,51109,54431,57665,79701,80142,84869,115817	APEX1,BLVRA,CBR1,FDXR,MAOA,ALDH6A1,NDUFA8,NDUFA10,NDUFS2,PDHX,COX7A2L,DHRS3,FADS2,NNT,RDH11,DNAJC10,RDH14,OGFOD3,PTGES2,CBR4,DHRS1
7_Summary	GO Molecular Functions	GO:0008135	translation factor activity, RNA binding	-9.07978	-6.49625	9/85	1936,1937,1938,1968,1973,3646,7458,8666,9086,6194,6205,6231,1653,1660,1778,4137,6128,6175,8607,11051,51116,6129,8761	EEF1D,EEF1G,EEF2,EIF2S3,EIF4A1,EIF3E,EIF4H,EIF3G,EIF1AY,RPS6,RPS11,RPS26,DDX1,DHX9,DYNC1H1,MAPT,RPL6,RPLP0,RUVBL1,NUDT21,MRPS2,RPL7,PABPC4
7_Member	GO Molecular Functions	GO:0008135	translation factor activity, RNA binding	-9.07978	-6.49625	9/85	1936,1937,1938,1968,1973,3646,7458,8666,9086	EEF1D,EEF1G,EEF2,EIF2S3,EIF4A1,EIF3E,EIF4H,EIF3G,EIF1AY
7_Member	Reactome Gene Sets	R-HSA-72649	Translation initiation complex formation	-9.06533	-6.49625	8/58	1968,1973,3646,6194,6205,6231,7458,8666	EIF2S3,EIF4A1,EIF3E,RPS6,RPS11,RPS26,EIF4H,EIF3G
7_Member	Reactome Gene Sets	R-HSA-72702	Ribosomal scanning and start codon recognition	-9.06533	-6.49625	8/58	1968,1973,3646,6194,6205,6231,7458,8666	EIF2S3,EIF4A1,EIF3E,RPS6,RPS11,RPS26,EIF4H,EIF3G
7_Member	Reactome Gene Sets	R-HSA-72662	Activation of the mRNA upon binding of the cap-binding complex and eIFs, and subsequent binding to 43S	-9.00401	-6.44117	8/59	1968,1973,3646,6194,6205,6231,7458,8666	EIF2S3,EIF4A1,EIF3E,RPS6,RPS11,RPS26,EIF4H,EIF3G
7_Member	GO Biological Processes	GO:0022618	ribonucleoprotein complex assembly	-8.29467	-5.75597	13/285	1653,1660,1778,1968,3646,4137,6128,6175,7458,8607,8666,11051,51116	DDX1,DHX9,DYNC1H1,EIF2S3,EIF3E,MAPT,RPL6,RPLP0,EIF4H,RUVBL1,EIF3G,NUDT21,MRPS2
7_Member	GO Biological Processes	GO:0071826	ribonucleoprotein complex subunit organization	-8.04597	-5.53013	13/299	1653,1660,1778,1968,3646,4137,6128,6175,7458,8607,8666,11051,51116	DDX1,DHX9,DYNC1H1,EIF2S3,EIF3E,MAPT,RPL6,RPLP0,EIF4H,RUVBL1,EIF3G,NUDT21,MRPS2
7_Member	GO Biological Processes	GO:0022613	ribonucleoprotein complex biogenesis	-6.85083	-4.43854	15/519	1653,1660,1778,1968,3646,4137,6128,6129,6175,6194,7458,8607,8666,11051,51116	DDX1,DHX9,DYNC1H1,EIF2S3,EIF3E,MAPT,RPL6,RPL7,RPLP0,RPS6,EIF4H,RUVBL1,EIF3G,NUDT21,MRPS2
7_Member	GO Molecular Functions	GO:0003743	translation initiation factor activity	-6.50034	-4.12583	6/51	1968,1973,3646,7458,8666,9086	EIF2S3,EIF4A1,EIF3E,EIF4H,EIF3G,EIF1AY
7_Member	Reactome Gene Sets	R-HSA-72695	Formation of the ternary complex, and subsequently, the 43S complex	-6.50034	-4.12583	6/51	1968,3646,6194,6205,6231,8666	EIF2S3,EIF3E,RPS6,RPS11,RPS26,EIF3G
7_Member	GO Biological Processes	GO:0002183	cytoplasmic translational initiation	-5.92886	-3.60371	5/35	1968,1973,3646,7458,8666	EIF2S3,EIF4A1,EIF3E,EIF4H,EIF3G
7_Member	KEGG Pathway	ko03013	RNA transport	-3.48244	-1.63918	6/171	1968,1973,3646,8666,8761,9086	EIF2S3,EIF4A1,EIF3E,EIF3G,PABPC4,EIF1AY
7_Member	KEGG Pathway	hsa03013	RNA transport	-3.35117	-1.55069	6/181	1968,1973,3646,8666,8761,9086	EIF2S3,EIF4A1,EIF3E,EIF3G,PABPC4,EIF1AY
8_Summary	GO Biological Processes	GO:1904874	positive regulation of telomerase RNA localization to Cajal body	-7.92519	-5.41488	5/15	908,6950,7203,8607,10574,382,1778,3192,3304,3481,4137,4836,5879,6624,6742,30968,2782,5611,9218,54431,1641,4134,10128,83658,10939,1660,3146,4628,7430,5300,6812,3958,118,328,2778,3845,378,10989,54927,1374,7353,26092,5868,6194	CCT6A,TCP1,CCT3,RUVBL1,CCT7,ARF6,DYNC1H1,HNRNPU,HSPA1B,IGF2,MAPT,NMT1,RAC1,FSCN1,SSBP1,STOML2,GNB1,DNAJC3,VAPA,DNAJC10,DCX,MAP4,LRPPRC,DYNLRB1,AFG3L2,DHX9,HMGB1,MYH10,EZR,PIN1,STXBP1,LGALS3,ADD1,APEX1,GNAS,KRAS,ARF4,IMMT,CHCHD3,CPT1A,UFD1,TOR1AIP1,RAB5A,RPS6
8_Member	GO Biological Processes	GO:1904874	positive regulation of telomerase RNA localization to Cajal body	-7.92519	-5.41488	5/15	908,6950,7203,8607,10574	CCT6A,TCP1,CCT3,RUVBL1,CCT7
8_Member	GO Biological Processes	GO:1904872	regulation of telomerase RNA localization to Cajal body	-7.47549	-5.00206	5/18	908,6950,7203,8607,10574	CCT6A,TCP1,CCT3,RUVBL1,CCT7
8_Member	GO Biological Processes	GO:0090670	RNA localization to Cajal body	-7.34474	-4.89585	5/19	908,6950,7203,8607,10574	CCT6A,TCP1,CCT3,RUVBL1,CCT7
8_Member	GO Biological Processes	GO:0090671	telomerase RNA localization to Cajal body	-7.34474	-4.89585	5/19	908,6950,7203,8607,10574	CCT6A,TCP1,CCT3,RUVBL1,CCT7
8_Member	GO Biological Processes	GO:0090672	telomerase RNA localization	-7.34474	-4.89585	5/19	908,6950,7203,8607,10574	CCT6A,TCP1,CCT3,RUVBL1,CCT7
8_Member	GO Biological Processes	GO:0090685	RNA localization to nucleus	-7.34474	-4.89585	5/19	908,6950,7203,8607,10574	CCT6A,TCP1,CCT3,RUVBL1,CCT7
8_Member	GO Biological Processes	GO:1904851	positive regulation of establishment of protein localization to telomere	-6.78998	-4.38637	4/10	908,6950,7203,10574	CCT6A,TCP1,CCT3,CCT7
8_Member	Reactome Gene Sets	R-HSA-390450	Folding of actin by CCT/TriC	-6.78998	-4.38637	4/10	908,6950,7203,10574	CCT6A,TCP1,CCT3,CCT7
8_Member	GO Cellular Components	GO:0005832	chaperonin-containing T-complex	-6.5955	-4.21287	4/11	908,6950,7203,10574	CCT6A,TCP1,CCT3,CCT7
8_Member	GO Biological Processes	GO:0070203	regulation of establishment of protein localization to telomere	-6.5955	-4.21287	4/11	908,6950,7203,10574	CCT6A,TCP1,CCT3,CCT7
8_Member	GO Biological Processes	GO:1904869	regulation of protein localization to Cajal body	-6.5955	-4.21287	4/11	908,6950,7203,10574	CCT6A,TCP1,CCT3,CCT7
8_Member	GO Biological Processes	GO:1904871	positive regulation of protein localization to Cajal body	-6.5955	-4.21287	4/11	908,6950,7203,10574	CCT6A,TCP1,CCT3,CCT7
8_Member	GO Biological Processes	GO:0070202	regulation of establishment of protein localization to chromosome	-6.42123	-4.06251	4/12	908,6950,7203,10574	CCT6A,TCP1,CCT3,CCT7
8_Member	GO Biological Processes	GO:1903405	protein localization to nuclear body	-6.42123	-4.06251	4/12	908,6950,7203,10574	CCT6A,TCP1,CCT3,CCT7
8_Member	GO Biological Processes	GO:1904816	positive regulation of protein localization to chromosome, telomeric region	-6.42123	-4.06251	4/12	908,6950,7203,10574	CCT6A,TCP1,CCT3,CCT7
8_Member	GO Biological Processes	GO:1904867	protein localization to Cajal body	-6.42123	-4.06251	4/12	908,6950,7203,10574	CCT6A,TCP1,CCT3,CCT7
8_Member	GO Biological Processes	GO:1904814	regulation of protein localization to chromosome, telomeric region	-6.11902	-3.77555	4/14	908,6950,7203,10574	CCT6A,TCP1,CCT3,CCT7
8_Member	GO Biological Processes	GO:1990173	protein localization to nucleoplasm	-6.11902	-3.77555	4/14	908,6950,7203,10574	CCT6A,TCP1,CCT3,CCT7
8_Member	GO Biological Processes	GO:0070200	establishment of protein localization to telomere	-5.86301	-3.54144	4/16	908,6950,7203,10574	CCT6A,TCP1,CCT3,CCT7
8_Member	GO Biological Processes	GO:0010638	positive regulation of organelle organization	-5.70869	-3.40113	15/640	382,908,1778,3192,3304,3481,4137,4836,5879,6624,6742,6950,7203,10574,30968	ARF6,CCT6A,DYNC1H1,HNRNPU,HSPA1B,IGF2,MAPT,NMT1,RAC1,FSCN1,SSBP1,TCP1,CCT3,CCT7,STOML2
8_Member	Reactome Gene Sets	R-HSA-6814122	Cooperation of PDCL (PhLP1) and TRiC/CCT in G-protein beta folding	-5.5236	-3.22626	5/42	908,2782,6950,7203,10574	CCT6A,GNB1,TCP1,CCT3,CCT7
8_Member	GO Biological Processes	GO:0006457	protein folding	-5.32242	-3.04482	9/232	908,2782,3304,5611,6950,7203,9218,10574,54431	CCT6A,GNB1,HSPA1B,DNAJC3,TCP1,CCT3,VAPA,CCT7,DNAJC10
8_Member	GO Biological Processes	GO:0070199	establishment of protein localization to chromosome	-5.0373	-2.80834	4/25	908,6950,7203,10574	CCT6A,TCP1,CCT3,CCT7
8_Member	GO Cellular Components	GO:0101031	chaperone complex	-5.0373	-2.80834	4/25	908,6950,7203,10574	CCT6A,TCP1,CCT3,CCT7
8_Member	Reactome Gene Sets	R-HSA-389960	Formation of tubulin folding intermediates by CCT/TriC	-5.0373	-2.80834	4/25	908,6950,7203,10574	CCT6A,TCP1,CCT3,CCT7
8_Member	GO Biological Processes	GO:0032210	regulation of telomere maintenance via telomerase	-5.01611	-2.79287	5/53	908,3192,6950,7203,10574	CCT6A,HNRNPU,TCP1,CCT3,CCT7
8_Member	Reactome Gene Sets	R-HSA-389957	Prefoldin mediated transfer of substrate to CCT/TriC	-4.8336	-2.64577	4/28	908,6950,7203,10574	CCT6A,TCP1,CCT3,CCT7
8_Member	GO Biological Processes	GO:0070198	protein localization to chromosome, telomeric region	-4.77095	-2.5909	4/29	908,6950,7203,10574	CCT6A,TCP1,CCT3,CCT7
8_Member	GO Biological Processes	GO:1904356	regulation of telomere maintenance via telomere lengthening	-4.71445	-2.55203	5/61	908,3192,6950,7203,10574	CCT6A,HNRNPU,TCP1,CCT3,CCT7
8_Member	GO Cellular Components	GO:0005874	microtubule	-4.65274	-2.50211	11/431	908,1641,1778,3192,4134,4137,6950,7203,10128,10574,83658	CCT6A,DCX,DYNC1H1,HNRNPU,MAP4,MAPT,TCP1,CCT3,LRPPRC,CCT7,DYNLRB1
8_Member	Reactome Gene Sets	R-HSA-389958	Cooperation of Prefoldin and TriC/CCT in actin and tubulin folding	-4.59624	-2.45312	4/32	908,6950,7203,10574	CCT6A,TCP1,CCT3,CCT7
8_Member	GO Biological Processes	GO:0032212	positive regulation of telomere maintenance via telomerase	-4.48938	-2.35561	4/34	908,6950,7203,10574	CCT6A,TCP1,CCT3,CCT7
8_Member	GO Biological Processes	GO:0007004	telomere maintenance via telomerase	-4.45314	-2.33076	5/69	908,3192,6950,7203,10574	CCT6A,HNRNPU,TCP1,CCT3,CCT7
8_Member	GO Molecular Functions	GO:0051082	unfolded protein binding	-4.36592	-2.25901	6/118	908,3304,6950,7203,10574,10939	CCT6A,HSPA1B,TCP1,CCT3,CCT7,AFG3L2
8_Member	GO Biological Processes	GO:1904358	positive regulation of telomere maintenance via telomere lengthening	-4.34126	-2.23652	4/37	908,6950,7203,10574	CCT6A,TCP1,CCT3,CCT7
8_Member	GO Biological Processes	GO:0051054	positive regulation of DNA metabolic process	-4.28085	-2.18678	8/243	908,1660,3146,5879,6950,7203,10574,30968	CCT6A,DHX9,HMGB1,RAC1,TCP1,CCT3,CCT7,STOML2
8_Member	GO Biological Processes	GO:0006278	RNA-dependent DNA biosynthetic process	-4.25034	-2.16797	5/76	908,3192,6950,7203,10574	CCT6A,HNRNPU,TCP1,CCT3,CCT7
8_Member	Reactome Gene Sets	R-HSA-390471	Association of TriC/CCT with target proteins during biosynthesis	-4.24957	-2.16797	4/39	908,6950,7203,10574	CCT6A,TCP1,CCT3,CCT7
8_Member	GO Biological Processes	GO:1904951	positive regulation of establishment of protein localization	-4.17434	-2.10685	10/403	382,908,1660,4628,4836,5879,6950,7203,7430,10574	ARF6,CCT6A,DHX9,MYH10,NMT1,RAC1,TCP1,CCT3,EZR,CCT7
8_Member	GO Biological Processes	GO:0050821	protein stabilization	-4.15599	-2.09244	7/187	908,3304,5300,6812,6950,7203,10574	CCT6A,HSPA1B,PIN1,STXBP1,TCP1,CCT3,CCT7
8_Member	GO Biological Processes	GO:0032204	regulation of telomere maintenance	-4.14345	-2.08186	5/80	908,3192,6950,7203,10574	CCT6A,HNRNPU,TCP1,CCT3,CCT7
8_Member	GO Biological Processes	GO:0010833	telomere maintenance via telomere lengthening	-4.11764	-2.06189	5/81	908,3192,6950,7203,10574	CCT6A,HNRNPU,TCP1,CCT3,CCT7
8_Member	GO Biological Processes	GO:1903829	positive regulation of cellular protein localization	-4.0381	-1.99752	9/338	382,908,3958,4137,4836,6950,7203,7430,10574	ARF6,CCT6A,LGALS3,MAPT,NMT1,TCP1,CCT3,EZR,CCT7
8_Member	GO Biological Processes	GO:0060249	anatomical structure homeostasis	-3.8616	-1.87519	10/440	118,328,908,2778,3192,3845,5879,6950,7203,10574	ADD1,APEX1,CCT6A,GNAS,HNRNPU,KRAS,RAC1,TCP1,CCT3,CCT7
8_Member	Reactome Gene Sets	R-HSA-390466	Chaperonin-mediated protein folding	-3.78935	-1.82938	5/95	908,2782,6950,7203,10574	CCT6A,GNB1,TCP1,CCT3,CCT7
8_Member	GO Biological Processes	GO:0032206	positive regulation of telomere maintenance	-3.78861	-1.82938	4/51	908,6950,7203,10574	CCT6A,TCP1,CCT3,CCT7
8_Member	Reactome Gene Sets	R-HSA-1852241	Organelle biogenesis and maintenance	-3.68943	-1.76437	8/296	378,1778,6742,6950,7203,10989,54927,83658	ARF4,DYNC1H1,SSBP1,TCP1,CCT3,IMMT,CHCHD3,DYNLRB1
8_Member	GO Biological Processes	GO:0031647	regulation of protein stability	-3.66964	-1.75114	8/298	908,3304,3845,5300,6812,6950,7203,10574	CCT6A,HSPA1B,KRAS,PIN1,STXBP1,TCP1,CCT3,CCT7
8_Member	Reactome Gene Sets	R-HSA-391251	Protein folding	-3.66473	-1.75114	5/101	908,2782,6950,7203,10574	CCT6A,GNB1,TCP1,CCT3,CCT7
8_Member	GO Cellular Components	GO:0099513	polymeric cytoskeletal fiber	-3.64033	-1.73484	13/757	908,1641,1778,3192,4134,4137,5879,6950,7203,7430,10128,10574,83658	CCT6A,DCX,DYNC1H1,HNRNPU,MAP4,MAPT,RAC1,TCP1,CCT3,EZR,LRPPRC,CCT7,DYNLRB1
8_Member	GO Biological Processes	GO:0000723	telomere maintenance	-3.6229	-1.72685	6/161	328,908,3192,6950,7203,10574	APEX1,CCT6A,HNRNPU,TCP1,CCT3,CCT7
8_Member	GO Biological Processes	GO:0032200	telomere organization	-3.44215	-1.60813	6/174	328,908,3192,6950,7203,10574	APEX1,CCT6A,HNRNPU,TCP1,CCT3,CCT7
8_Member	GO Biological Processes	GO:2000278	regulation of DNA biosynthetic process	-3.43857	-1.60813	5/113	908,3192,6950,7203,10574	CCT6A,HNRNPU,TCP1,CCT3,CCT7
8_Member	GO Biological Processes	GO:0070201	regulation of establishment of protein localization	-3.41876	-1.59403	12/695	382,908,1374,1660,4137,4628,4836,5879,6950,7203,7430,10574	ARF6,CCT6A,CPT1A,DHX9,MAPT,MYH10,NMT1,RAC1,TCP1,CCT3,EZR,CCT7
8_Member	GO Biological Processes	GO:2001252	positive regulation of chromosome organization	-3.33851	-1.54123	6/182	908,3192,6742,6950,7203,10574	CCT6A,HNRNPU,SSBP1,TCP1,CCT3,CCT7
8_Member	GO Biological Processes	GO:2000573	positive regulation of DNA biosynthetic process	-3.28203	-1.50958	4/69	908,6950,7203,10574	CCT6A,TCP1,CCT3,CCT7
8_Member	GO Biological Processes	GO:1900180	regulation of protein localization to nucleus	-3.2066	-1.45767	5/127	908,5300,6950,7203,10574	CCT6A,PIN1,TCP1,CCT3,CCT7
8_Member	GO Biological Processes	GO:0033044	regulation of chromosome organization	-3.12624	-1.39682	8/360	908,3192,3481,4137,6742,6950,7203,10574	CCT6A,HNRNPU,IGF2,MAPT,SSBP1,TCP1,CCT3,CCT7
8_Member	GO Biological Processes	GO:0071897	DNA biosynthetic process	-3.12358	-1.39556	6/200	908,3192,6950,7203,7353,10574	CCT6A,HNRNPU,TCP1,CCT3,UFD1,CCT7
8_Member	GO Biological Processes	GO:0051052	regulation of DNA metabolic process	-3.12017	-1.39347	9/451	908,1660,3146,3192,5879,6950,7203,10574,30968	CCT6A,DHX9,HMGB1,HNRNPU,RAC1,TCP1,CCT3,CCT7,STOML2
8_Member	GO Biological Processes	GO:0034504	protein localization to nucleus	-3.11863	-1.39301	7/277	908,3192,5300,6950,7203,10574,26092	CCT6A,HNRNPU,PIN1,TCP1,CCT3,CCT7,TOR1AIP1
8_Member	GO Biological Processes	GO:1903827	regulation of cellular protein localization	-3.11186	-1.39056	10/548	382,908,3958,4137,4836,5300,6950,7203,7430,10574	ARF6,CCT6A,LGALS3,MAPT,NMT1,PIN1,TCP1,CCT3,EZR,CCT7
8_Member	GO Biological Processes	GO:1900182	positive regulation of protein localization to nucleus	-3.03947	-1.33482	4/80	908,6950,7203,10574	CCT6A,TCP1,CCT3,CCT7
8_Member	GO Biological Processes	GO:0009988	cell-cell recognition	-3.01927	-1.32229	4/81	3958,6950,7203,10574	LGALS3,TCP1,CCT3,CCT7
8_Member	GO Biological Processes	GO:0034502	protein localization to chromosome	-2.96029	-1.27934	4/84	908,6950,7203,10574	CCT6A,TCP1,CCT3,CCT7
8_Member	GO Biological Processes	GO:1901998	toxin transport	-2.85869	-1.20281	3/41	6950,7203,10574	TCP1,CCT3,CCT7
8_Member	GO Biological Processes	GO:0007339	binding of sperm to zona pellucida	-2.7985	-1.15099	3/43	6950,7203,10574	TCP1,CCT3,CCT7
8_Member	Reactome Gene Sets	R-HSA-5620920	Cargo trafficking to the periciliary membrane	-2.58483	-0.986456	3/51	378,6950,7203	ARF4,TCP1,CCT3
8_Member	GO Biological Processes	GO:0035036	sperm-egg recognition	-2.38437	-0.826466	3/60	6950,7203,10574	TCP1,CCT3,CCT7
8_Member	Reactome Gene Sets	R-HSA-5617833	Cilium Assembly	-2.33355	-0.784462	5/201	378,1778,6950,7203,83658	ARF4,DYNC1H1,TCP1,CCT3,DYNLRB1
8_Member	GO Cellular Components	GO:0044297	cell body	-2.32327	-0.777465	9/592	2782,4137,4628,5868,6194,6950,7203,7430,10574	GNB1,MAPT,MYH10,RAB5A,RPS6,TCP1,CCT3,EZR,CCT7
9_Summary	GO Molecular Functions	GO:0051117	ATPase binding	-7.59865	-5.12013	8/88	5879,5898,7353,7430,8607,23753,26092,54431	RAC1,RALA,UFD1,EZR,RUVBL1,SDF2L1,TOR1AIP1,DNAJC10
9_Member	GO Molecular Functions	GO:0051117	ATPase binding	-7.59865	-5.12013	8/88	5879,5898,7353,7430,8607,23753,26092,54431	RAC1,RALA,UFD1,EZR,RUVBL1,SDF2L1,TOR1AIP1,DNAJC10
10_Summary	GO Cellular Components	GO:0005759	mitochondrial matrix	-7.373	-4.90458	15/473	549,1629,2232,4329,4705,4720,6742,8050,10128,28957,51116,54148,84869,116540,128308,55005,55245,1936,1937,1938,118,327,829,5195,382,3146,6624	AUH,DBT,FDXR,ALDH6A1,NDUFA10,NDUFS2,SSBP1,PDHX,LRPPRC,MRPS28,MRPS2,MRPL39,CBR4,MRPL53,MRPL55,RMND1,UQCC1,EEF1D,EEF1G,EEF2,ADD1,APEH,CAPZA1,PEX14,ARF6,HMGB1,FSCN1
10_Member	GO Cellular Components	GO:0005759	mitochondrial matrix	-7.373	-4.90458	15/473	549,1629,2232,4329,4705,4720,6742,8050,10128,28957,51116,54148,84869,116540,128308	AUH,DBT,FDXR,ALDH6A1,NDUFA10,NDUFS2,SSBP1,PDHX,LRPPRC,MRPS28,MRPS2,MRPL39,CBR4,MRPL53,MRPL55
10_Member	GO Biological Processes	GO:0032543	mitochondrial translation	-6.15336	-3.7985	8/135	10128,28957,51116,54148,55005,55245,116540,128308	LRPPRC,MRPS28,MRPS2,MRPL39,RMND1,UQCC1,MRPL53,MRPL55
10_Member	GO Biological Processes	GO:0006414	translational elongation	-6.12898	-3.77795	8/136	1936,1937,1938,28957,51116,54148,116540,128308	EEF1D,EEF1G,EEF2,MRPS28,MRPS2,MRPL39,MRPL53,MRPL55
10_Member	GO Biological Processes	GO:0140053	mitochondrial gene expression	-5.49787	-3.20387	8/165	10128,28957,51116,54148,55005,55245,116540,128308	LRPPRC,MRPS28,MRPS2,MRPL39,RMND1,UQCC1,MRPL53,MRPL55
10_Member	GO Biological Processes	GO:0043624	cellular protein complex disassembly	-5.43056	-3.14319	9/225	118,327,829,5195,28957,51116,54148,116540,128308	ADD1,APEH,CAPZA1,PEX14,MRPS28,MRPS2,MRPL39,MRPL53,MRPL55
10_Member	GO Biological Processes	GO:0006415	translational termination	-4.65236	-2.50211	6/105	327,28957,51116,54148,116540,128308	APEH,MRPS28,MRPS2,MRPL39,MRPL53,MRPL55
10_Member	GO Biological Processes	GO:0022411	cellular component disassembly	-4.1848	-2.11466	12/574	118,327,382,829,3146,5195,6624,28957,51116,54148,116540,128308	ADD1,APEH,ARF6,CAPZA1,HMGB1,PEX14,FSCN1,MRPS28,MRPS2,MRPL39,MRPL53,MRPL55
10_Member	GO Biological Processes	GO:0032984	protein-containing complex disassembly	-3.9994	-1.96622	9/342	118,327,829,5195,28957,51116,54148,116540,128308	ADD1,APEH,CAPZA1,PEX14,MRPS28,MRPS2,MRPL39,MRPL53,MRPL55
10_Member	GO Cellular Components	GO:0000313	organellar ribosome	-3.96982	-1.95634	5/87	28957,51116,54148,116540,128308	MRPS28,MRPS2,MRPL39,MRPL53,MRPL55
10_Member	GO Cellular Components	GO:0005761	mitochondrial ribosome	-3.96982	-1.95634	5/87	28957,51116,54148,116540,128308	MRPS28,MRPS2,MRPL39,MRPL53,MRPL55
10_Member	Reactome Gene Sets	R-HSA-5368286	Mitochondrial translation initiation	-3.96982	-1.95634	5/87	28957,51116,54148,116540,128308	MRPS28,MRPS2,MRPL39,MRPL53,MRPL55
10_Member	Reactome Gene Sets	R-HSA-5389840	Mitochondrial translation elongation	-3.96982	-1.95634	5/87	28957,51116,54148,116540,128308	MRPS28,MRPS2,MRPL39,MRPL53,MRPL55
10_Member	Reactome Gene Sets	R-HSA-5419276	Mitochondrial translation termination	-3.96982	-1.95634	5/87	28957,51116,54148,116540,128308	MRPS28,MRPS2,MRPL39,MRPL53,MRPL55
10_Member	GO Biological Processes	GO:0070125	mitochondrial translational elongation	-3.92303	-1.92503	5/89	28957,51116,54148,116540,128308	MRPS28,MRPS2,MRPL39,MRPL53,MRPL55
10_Member	GO Biological Processes	GO:0070126	mitochondrial translational termination	-3.92303	-1.92503	5/89	28957,51116,54148,116540,128308	MRPS28,MRPS2,MRPL39,MRPL53,MRPL55
10_Member	Reactome Gene Sets	R-HSA-5368287	Mitochondrial translation	-3.83285	-1.85628	5/93	28957,51116,54148,116540,128308	MRPS28,MRPS2,MRPL39,MRPL53,MRPL55
10_Member	GO Cellular Components	GO:0000315	organellar large ribosomal subunit	-2.4473	-0.877584	3/57	54148,116540,128308	MRPL39,MRPL53,MRPL55
10_Member	GO Cellular Components	GO:0005762	mitochondrial large ribosomal subunit	-2.4473	-0.877584	3/57	54148,116540,128308	MRPL39,MRPL53,MRPL55
11_Summary	GO Biological Processes	GO:1903311	regulation of mRNA metabolic process	-7.32848	-4.88902	13/344	328,1660,3192,5684,5688,5705,5714,6427,6626,8106,8570,8761,11051,118,3146,4137,4836,3304,2782,3845,5879,1968,5243,1690,7353,1374,2232,84869,10939,3958,7430,30968,4192,5300,8607,79643,5094,6341,23753,54431,1938,2778,829,1778,5868,79751,4128,5898,388698,10525,5611,56983,3481	APEX1,DHX9,HNRNPU,PSMA3,PSMA7,PSMC5,PSMD8,SRSF2,SNRPA,PABPN1,KHSRP,PABPC4,NUDT21,ADD1,HMGB1,MAPT,NMT1,HSPA1B,GNB1,KRAS,RAC1,EIF2S3,ABCB1,COCH,UFD1,CPT1A,FDXR,CBR4,AFG3L2,LGALS3,EZR,STOML2,MDK,PIN1,RUVBL1,CHMP6,PCBP2,SCO1,SDF2L1,DNAJC10,EEF2,GNAS,CAPZA1,DYNC1H1,RAB5A,SLC25A22,MAOA,RALA,FLG2,HYOU1,DNAJC3,POGLUT1,IGF2
11_Member	GO Biological Processes	GO:1903311	regulation of mRNA metabolic process	-7.32848	-4.88902	13/344	328,1660,3192,5684,5688,5705,5714,6427,6626,8106,8570,8761,11051	APEX1,DHX9,HNRNPU,PSMA3,PSMA7,PSMC5,PSMD8,SRSF2,SNRPA,PABPN1,KHSRP,PABPC4,NUDT21
11_Member	GO Biological Processes	GO:0043488	regulation of mRNA stability	-6.11285	-3.77311	9/186	328,1660,3192,5684,5688,5705,5714,8570,8761	APEX1,DHX9,HNRNPU,PSMA3,PSMA7,PSMC5,PSMD8,KHSRP,PABPC4
11_Member	GO Biological Processes	GO:0043487	regulation of RNA stability	-5.94187	-3.61312	9/195	328,1660,3192,5684,5688,5705,5714,8570,8761	APEX1,DHX9,HNRNPU,PSMA3,PSMA7,PSMC5,PSMD8,KHSRP,PABPC4
11_Member	GO Biological Processes	GO:0061013	regulation of mRNA catabolic process	-5.71003	-3.40113	9/208	328,1660,3192,5684,5688,5705,5714,8570,8761	APEX1,DHX9,HNRNPU,PSMA3,PSMA7,PSMC5,PSMD8,KHSRP,PABPC4
11_Member	Reactome Gene Sets	R-HSA-109581	Apoptosis	-5.25423	-2.98618	8/178	118,3146,4137,4836,5684,5688,5705,5714	ADD1,HMGB1,MAPT,NMT1,PSMA3,PSMA7,PSMC5,PSMD8
11_Member	Reactome Gene Sets	R-HSA-5357801	Programmed Cell Death	-5.20086	-2.93905	8/181	118,3146,4137,4836,5684,5688,5705,5714	ADD1,HMGB1,MAPT,NMT1,PSMA3,PSMA7,PSMC5,PSMD8
11_Member	Reactome Gene Sets	R-HSA-450531	Regulation of mRNA stability by proteins that bind AU-rich elements	-5.09263	-2.84905	6/88	3304,5684,5688,5705,5714,8570	HSPA1B,PSMA3,PSMA7,PSMC5,PSMD8,KHSRP
11_Member	Reactome Gene Sets	R-HSA-450408	AUF1 (hnRNP D0) binds and destabilizes mRNA	-4.89752	-2.68824	5/56	3304,5684,5688,5705,5714	HSPA1B,PSMA3,PSMA7,PSMC5,PSMD8
11_Member	Reactome Gene Sets	R-HSA-3858494	Beta-catenin independent WNT signaling	-4.84326	-2.64867	7/146	2782,3845,5684,5688,5705,5714,5879	GNB1,KRAS,PSMA3,PSMA7,PSMC5,PSMD8,RAC1
11_Member	Reactome Gene Sets	R-HSA-382556	ABC-family proteins mediated transport	-4.69991	-2.53995	6/103	1968,5243,5684,5688,5705,5714	EIF2S3,ABCB1,PSMA3,PSMA7,PSMC5,PSMD8
11_Member	Reactome Gene Sets	R-HSA-5658442	Regulation of RAS by GAPs	-4.48394	-2.35471	5/68	3845,5684,5688,5705,5714	KRAS,PSMA3,PSMA7,PSMC5,PSMD8
11_Member	GO Biological Processes	GO:2000736	regulation of stem cell differentiation	-4.32498	-2.2224	6/120	3192,5684,5688,5705,5714,11051	HNRNPU,PSMA3,PSMA7,PSMC5,PSMD8,NUDT21
11_Member	GO Biological Processes	GO:0045089	positive regulation of innate immune response	-4.31141	-2.21097	10/388	1660,1690,3146,3304,3845,5684,5688,5705,5714,7353	DHX9,COCH,HMGB1,HSPA1B,KRAS,PSMA3,PSMA7,PSMC5,PSMD8,UFD1
11_Member	GO Biological Processes	GO:0042180	cellular ketone metabolic process	-4.0757	-2.02949	8/260	1374,2232,4836,5684,5688,5705,5714,84869	CPT1A,FDXR,NMT1,PSMA3,PSMA7,PSMC5,PSMD8,CBR4
11_Member	Reactome Gene Sets	R-HSA-1168372	Downstream signaling events of B Cell Receptor (BCR)	-4.06706	-2.02274	5/83	3845,5684,5688,5705,5714	KRAS,PSMA3,PSMA7,PSMC5,PSMD8
11_Member	Reactome Gene Sets	R-HSA-2454202	Fc epsilon receptor (FCERI) signaling	-4.05826	-2.01581	6/134	3845,5684,5688,5705,5714,5879	KRAS,PSMA3,PSMA7,PSMC5,PSMD8,RAC1
11_Member	KEGG Pathway	ko03050	Proteasome	-4.00238	-1.96736	4/45	5684,5688,5705,5714	PSMA3,PSMA7,PSMC5,PSMD8
11_Member	GO Biological Processes	GO:1901532	regulation of hematopoietic progenitor cell differentiation	-3.99366	-1.96412	5/86	5684,5688,5705,5714,11051	PSMA3,PSMA7,PSMC5,PSMD8,NUDT21
11_Member	GO Cellular Components	GO:1905368	peptidase complex	-3.96982	-1.95634	5/87	5684,5688,5705,5714,10939	PSMA3,PSMA7,PSMC5,PSMD8,AFG3L2
11_Member	KEGG Pathway	hsa03050	Proteasome	-3.92785	-1.92503	4/47	5684,5688,5705,5714	PSMA3,PSMA7,PSMC5,PSMD8
11_Member	Reactome Gene Sets	R-HSA-5687128	MAPK6/MAPK4 signaling	-3.92303	-1.92503	5/89	5684,5688,5705,5714,5879	PSMA3,PSMA7,PSMC5,PSMD8,RAC1
11_Member	GO Biological Processes	GO:0050852	T cell receptor signaling pathway	-3.89386	-1.9009	7/206	3958,5684,5688,5705,5714,7430,30968	LGALS3,PSMA3,PSMA7,PSMC5,PSMD8,EZR,STOML2
11_Member	GO Biological Processes	GO:0031349	positive regulation of defense response	-3.86447	-1.87519	11/528	1660,1690,3146,3304,3845,4192,5684,5688,5705,5714,7353	DHX9,COCH,HMGB1,HSPA1B,KRAS,MDK,PSMA3,PSMA7,PSMC5,PSMD8,UFD1
11_Member	Reactome Gene Sets	R-HSA-1236978	Cross-presentation of soluble exogenous antigens (endosomes)	-3.85669	-1.87519	4/49	5684,5688,5705,5714	PSMA3,PSMA7,PSMC5,PSMD8
11_Member	Reactome Gene Sets	R-HSA-4086400	PCP/CE pathway	-3.85499	-1.87519	5/92	5684,5688,5705,5714,5879	PSMA3,PSMA7,PSMC5,PSMD8,RAC1
11_Member	GO Biological Processes	GO:0001738	morphogenesis of a polarized epithelium	-3.8373	-1.85911	6/147	5684,5688,5705,5714,5879,7430	PSMA3,PSMA7,PSMC5,PSMD8,RAC1,EZR
11_Member	Reactome Gene Sets	R-HSA-211733	Regulation of activated PAK-2p34 by proteasome mediated degradation	-3.82228	-1.85209	4/50	5684,5688,5705,5714	PSMA3,PSMA7,PSMC5,PSMD8
11_Member	GO Biological Processes	GO:0090263	positive regulation of canonical Wnt signaling pathway	-3.78945	-1.82938	6/150	5300,5684,5688,5705,5714,8607	PIN1,PSMA3,PSMA7,PSMC5,PSMD8,RUVBL1
11_Member	Reactome Gene Sets	R-HSA-350562	Regulation of ornithine decarboxylase (ODC)	-3.78861	-1.82938	4/51	5684,5688,5705,5714	PSMA3,PSMA7,PSMC5,PSMD8
11_Member	GO Biological Processes	GO:0035567	non-canonical Wnt signaling pathway	-3.77374	-1.81671	6/151	2782,5684,5688,5705,5714,5879	GNB1,PSMA3,PSMA7,PSMC5,PSMD8,RAC1
11_Member	Reactome Gene Sets	R-HSA-8878159	Transcriptional regulation by RUNX3	-3.76799	-1.81337	5/96	3845,5684,5688,5705,5714	KRAS,PSMA3,PSMA7,PSMC5,PSMD8
11_Member	Reactome Gene Sets	R-HSA-180534	Vpu mediated degradation of CD4	-3.75565	-1.8131	4/52	5684,5688,5705,5714	PSMA3,PSMA7,PSMC5,PSMD8
11_Member	Reactome Gene Sets	R-HSA-349425	Autodegradation of the E3 ubiquitin ligase COP1	-3.75565	-1.8131	4/52	5684,5688,5705,5714	PSMA3,PSMA7,PSMC5,PSMD8
11_Member	Reactome Gene Sets	R-HSA-69601	Ubiquitin Mediated Degradation of Phosphorylated Cdc25A	-3.75565	-1.8131	4/52	5684,5688,5705,5714	PSMA3,PSMA7,PSMC5,PSMD8
11_Member	Reactome Gene Sets	R-HSA-69610	p53-Independent DNA Damage Response	-3.75565	-1.8131	4/52	5684,5688,5705,5714	PSMA3,PSMA7,PSMC5,PSMD8
11_Member	Reactome Gene Sets	R-HSA-69613	p53-Independent G1/S DNA damage checkpoint	-3.75565	-1.8131	4/52	5684,5688,5705,5714	PSMA3,PSMA7,PSMC5,PSMD8
11_Member	Reactome Gene Sets	R-HSA-75815	Ubiquitin-dependent degradation of Cyclin D	-3.75565	-1.8131	4/52	5684,5688,5705,5714	PSMA3,PSMA7,PSMC5,PSMD8
11_Member	Reactome Gene Sets	R-HSA-169911	Regulation of Apoptosis	-3.72337	-1.78673	4/53	5684,5688,5705,5714	PSMA3,PSMA7,PSMC5,PSMD8
11_Member	GO Biological Processes	GO:0045088	regulation of innate immune response	-3.71354	-1.78128	10/459	1660,1690,3146,3304,3845,5684,5688,5705,5714,7353	DHX9,COCH,HMGB1,HSPA1B,KRAS,PSMA3,PSMA7,PSMC5,PSMD8,UFD1
11_Member	Reactome Gene Sets	R-HSA-180585	Vif-mediated degradation of APOBEC3G	-3.69175	-1.76526	4/54	5684,5688,5705,5714	PSMA3,PSMA7,PSMC5,PSMD8
11_Member	Reactome Gene Sets	R-HSA-8854050	FBXL7 down-regulates AURKA during mitotic entry and in early mitosis	-3.69175	-1.76526	4/54	5684,5688,5705,5714	PSMA3,PSMA7,PSMC5,PSMD8
11_Member	Reactome Gene Sets	R-HSA-9604323	Negative regulation of NOTCH4 signaling	-3.69175	-1.76526	4/54	5684,5688,5705,5714	PSMA3,PSMA7,PSMC5,PSMD8
11_Member	Reactome Gene Sets	R-HSA-174113	SCF-beta-TrCP mediated degradation of Emi1	-3.66076	-1.75114	4/55	5684,5688,5705,5714	PSMA3,PSMA7,PSMC5,PSMD8
11_Member	Reactome Gene Sets	R-HSA-4641257	Degradation of AXIN	-3.66076	-1.75114	4/55	5684,5688,5705,5714	PSMA3,PSMA7,PSMC5,PSMD8
11_Member	Reactome Gene Sets	R-HSA-8941858	Regulation of RUNX3 expression and activity	-3.66076	-1.75114	4/55	5684,5688,5705,5714	PSMA3,PSMA7,PSMC5,PSMD8
11_Member	Reactome Gene Sets	R-HSA-5689603	UCH proteinases	-3.64477	-1.73789	5/102	5684,5688,5705,5714,8607	PSMA3,PSMA7,PSMC5,PSMD8,RUVBL1
11_Member	GO Biological Processes	GO:0002757	immune response-activating signal transduction	-3.63898	-1.73484	12/657	3146,3304,3845,3958,5684,5688,5705,5714,5879,7353,7430,30968	HMGB1,HSPA1B,KRAS,LGALS3,PSMA3,PSMA7,PSMC5,PSMD8,RAC1,UFD1,EZR,STOML2
11_Member	Reactome Gene Sets	R-HSA-5362768	Hh mutants that don't undergo autocatalytic processing are degraded by ERAD	-3.63038	-1.7303	4/56	5684,5688,5705,5714	PSMA3,PSMA7,PSMC5,PSMD8
11_Member	Reactome Gene Sets	R-HSA-9020702	Interleukin-1 signaling	-3.62502	-1.72685	5/103	3146,5684,5688,5705,5714	HMGB1,PSMA3,PSMA7,PSMC5,PSMD8
11_Member	Reactome Gene Sets	R-HSA-4641258	Degradation of DVL	-3.60058	-1.71379	4/57	5684,5688,5705,5714	PSMA3,PSMA7,PSMC5,PSMD8
11_Member	Reactome Gene Sets	R-HSA-69541	Stabilization of p53	-3.60058	-1.71379	4/57	5684,5688,5705,5714	PSMA3,PSMA7,PSMC5,PSMD8
11_Member	GO Biological Processes	GO:0002758	innate immune response-activating signal transduction	-3.59207	-1.70658	8/306	3146,3304,3845,5684,5688,5705,5714,7353	HMGB1,HSPA1B,KRAS,PSMA3,PSMA7,PSMC5,PSMD8,UFD1
11_Member	Reactome Gene Sets	R-HSA-162906	HIV Infection	-3.55496	-1.67613	7/234	4836,5684,5688,5705,5714,5879,79643	NMT1,PSMA3,PSMA7,PSMC5,PSMD8,RAC1,CHMP6
11_Member	Reactome Gene Sets	R-HSA-351202	Metabolism of polyamines	-3.54266	-1.6738	4/59	5684,5688,5705,5714	PSMA3,PSMA7,PSMC5,PSMD8
11_Member	Reactome Gene Sets	R-HSA-5387390	Hh mutants abrogate ligand secretion	-3.54266	-1.6738	4/59	5684,5688,5705,5714	PSMA3,PSMA7,PSMC5,PSMD8
11_Member	Reactome Gene Sets	R-HSA-5676590	NIK-->noncanonical NF-kB signaling	-3.54266	-1.6738	4/59	5684,5688,5705,5714	PSMA3,PSMA7,PSMC5,PSMD8
11_Member	Reactome Gene Sets	R-HSA-68827	CDT1 association with the CDC6:ORC:origin complex	-3.54266	-1.6738	4/59	5684,5688,5705,5714	PSMA3,PSMA7,PSMC5,PSMD8
11_Member	GO Biological Processes	GO:0010498	proteasomal protein catabolic process	-3.53728	-1.66968	10/483	3304,5094,5684,5688,5705,5714,6341,7353,23753,54431	HSPA1B,PCBP2,PSMA3,PSMA7,PSMC5,PSMD8,SCO1,UFD1,SDF2L1,DNAJC10
11_Member	GO Biological Processes	GO:0060071	Wnt signaling pathway, planar cell polarity pathway	-3.52938	-1.66551	5/108	5684,5688,5705,5714,5879	PSMA3,PSMA7,PSMC5,PSMD8,RAC1
11_Member	Reactome Gene Sets	R-HSA-187577	SCF(Skp2)-mediated degradation of p27/p21	-3.5145	-1.65679	4/60	5684,5688,5705,5714	PSMA3,PSMA7,PSMC5,PSMD8
11_Member	Reactome Gene Sets	R-HSA-5607761	Dectin-1 mediated noncanonical NF-kB signaling	-3.5145	-1.65679	4/60	5684,5688,5705,5714	PSMA3,PSMA7,PSMC5,PSMD8
11_Member	Reactome Gene Sets	R-HSA-5610780	Degradation of GLI1 by the proteasome	-3.5145	-1.65679	4/60	5684,5688,5705,5714	PSMA3,PSMA7,PSMC5,PSMD8
11_Member	Reactome Gene Sets	R-HSA-5610783	Degradation of GLI2 by the proteasome	-3.5145	-1.65679	4/60	5684,5688,5705,5714	PSMA3,PSMA7,PSMC5,PSMD8
11_Member	Reactome Gene Sets	R-HSA-5610785	GLI3 is processed to GLI3R by the proteasome	-3.5145	-1.65679	4/60	5684,5688,5705,5714	PSMA3,PSMA7,PSMC5,PSMD8
11_Member	GO Biological Processes	GO:0090175	regulation of establishment of planar polarity	-3.4925	-1.64566	5/110	5684,5688,5705,5714,5879	PSMA3,PSMA7,PSMC5,PSMD8,RAC1
11_Member	Reactome Gene Sets	R-HSA-5678895	Defective CFTR causes cystic fibrosis	-3.48685	-1.64162	4/61	5684,5688,5705,5714	PSMA3,PSMA7,PSMC5,PSMD8
11_Member	GO Biological Processes	GO:0002244	hematopoietic progenitor cell differentiation	-3.46892	-1.62683	6/172	1938,5684,5688,5705,5714,11051	EEF2,PSMA3,PSMA7,PSMC5,PSMD8,NUDT21
11_Member	Reactome Gene Sets	R-HSA-983705	Signaling by the B Cell Receptor (BCR)	-3.45636	-1.61576	5/112	3845,5684,5688,5705,5714	KRAS,PSMA3,PSMA7,PSMC5,PSMD8
11_Member	GO Biological Processes	GO:0002764	immune response-regulating signaling pathway	-3.4468	-1.60973	12/690	3146,3304,3845,3958,5684,5688,5705,5714,5879,7353,7430,30968	HMGB1,HSPA1B,KRAS,LGALS3,PSMA3,PSMA7,PSMC5,PSMD8,RAC1,UFD1,EZR,STOML2
11_Member	GO Biological Processes	GO:0002223	stimulatory C-type lectin receptor signaling pathway	-3.43857	-1.60813	5/113	3845,5684,5688,5705,5714	KRAS,PSMA3,PSMA7,PSMC5,PSMD8
11_Member	Reactome Gene Sets	R-HSA-5610787	Hedgehog 'off' state	-3.43857	-1.60813	5/113	2778,5684,5688,5705,5714	GNAS,PSMA3,PSMA7,PSMC5,PSMD8
11_Member	GO Cellular Components	GO:0000502	proteasome complex	-3.43299	-1.60598	4/63	5684,5688,5705,5714	PSMA3,PSMA7,PSMC5,PSMD8
11_Member	GO Biological Processes	GO:0006521	regulation of cellular amino acid metabolic process	-3.43299	-1.60598	4/63	5684,5688,5705,5714	PSMA3,PSMA7,PSMC5,PSMD8
11_Member	GO Cellular Components	GO:1905369	endopeptidase complex	-3.40677	-1.58542	4/64	5684,5688,5705,5714	PSMA3,PSMA7,PSMC5,PSMD8
11_Member	Reactome Gene Sets	R-HSA-174084	Autodegradation of Cdh1 by Cdh1:APC/C	-3.40677	-1.58542	4/64	5684,5688,5705,5714	PSMA3,PSMA7,PSMC5,PSMD8
11_Member	Reactome Gene Sets	R-HSA-4608870	Asymmetric localization of PCP proteins	-3.40677	-1.58542	4/64	5684,5688,5705,5714	PSMA3,PSMA7,PSMC5,PSMD8
11_Member	GO Biological Processes	GO:0002478	antigen processing and presentation of exogenous peptide antigen	-3.40265	-1.58354	6/177	829,1778,5684,5688,5705,5714	CAPZA1,DYNC1H1,PSMA3,PSMA7,PSMC5,PSMD8
11_Member	GO Biological Processes	GO:0002220	innate immune response activating cell surface receptor signaling pathway	-3.38623	-1.57047	5/116	3845,5684,5688,5705,5714	KRAS,PSMA3,PSMA7,PSMC5,PSMD8
11_Member	GO Biological Processes	GO:0002218	activation of innate immune response	-3.38215	-1.56964	8/329	3146,3304,3845,5684,5688,5705,5714,7353	HMGB1,HSPA1B,KRAS,PSMA3,PSMA7,PSMC5,PSMD8,UFD1
11_Member	Reactome Gene Sets	R-HSA-5358346	Hedgehog ligand biogenesis	-3.38098	-1.56964	4/65	5684,5688,5705,5714	PSMA3,PSMA7,PSMC5,PSMD8
11_Member	Reactome Gene Sets	R-HSA-195721	Signaling by WNT	-3.3561	-1.553	8/332	2782,3845,5684,5688,5705,5714,5879,8607	GNB1,KRAS,PSMA3,PSMA7,PSMC5,PSMD8,RAC1,RUVBL1
11_Member	Reactome Gene Sets	R-HSA-1234176	Oxygen-dependent proline hydroxylation of Hypoxia-inducible Factor Alpha	-3.35563	-1.553	4/66	5684,5688,5705,5714	PSMA3,PSMA7,PSMC5,PSMD8
11_Member	Reactome Gene Sets	R-HSA-69563	p53-Dependent G1 DNA Damage Response	-3.35563	-1.553	4/66	5684,5688,5705,5714	PSMA3,PSMA7,PSMC5,PSMD8
11_Member	Reactome Gene Sets	R-HSA-69580	p53-Dependent G1/S DNA damage checkpoint	-3.35563	-1.553	4/66	5684,5688,5705,5714	PSMA3,PSMA7,PSMC5,PSMD8
11_Member	GO Biological Processes	GO:1905330	regulation of morphogenesis of an epithelium	-3.35117	-1.55069	6/181	4192,5684,5688,5705,5714,5879	MDK,PSMA3,PSMA7,PSMC5,PSMD8,RAC1
11_Member	Reactome Gene Sets	R-HSA-1169091	Activation of NF-kappaB in B cells	-3.33069	-1.5366	4/67	5684,5688,5705,5714	PSMA3,PSMA7,PSMC5,PSMD8
11_Member	GO Biological Processes	GO:0030177	positive regulation of Wnt signaling pathway	-3.32593	-1.53474	6/183	5300,5684,5688,5705,5714,8607	PIN1,PSMA3,PSMA7,PSMC5,PSMD8,RUVBL1
11_Member	Reactome Gene Sets	R-HSA-174154	APC/C:Cdc20 mediated degradation of Securin	-3.30616	-1.51941	4/68	5684,5688,5705,5714	PSMA3,PSMA7,PSMC5,PSMD8
11_Member	Reactome Gene Sets	R-HSA-68867	Assembly of the pre-replicative complex	-3.30616	-1.51941	4/68	5684,5688,5705,5714	PSMA3,PSMA7,PSMC5,PSMD8
11_Member	Reactome Gene Sets	R-HSA-69615	G1/S DNA Damage Checkpoints	-3.30616	-1.51941	4/68	5684,5688,5705,5714	PSMA3,PSMA7,PSMC5,PSMD8
11_Member	Reactome Gene Sets	R-HSA-8878166	Transcriptional regulation by RUNX2	-3.30229	-1.51864	5/121	3958,5684,5688,5705,5714	LGALS3,PSMA3,PSMA7,PSMC5,PSMD8
11_Member	GO Biological Processes	GO:0019884	antigen processing and presentation of exogenous antigen	-3.301	-1.51838	6/185	829,1778,5684,5688,5705,5714	CAPZA1,DYNC1H1,PSMA3,PSMA7,PSMC5,PSMD8
11_Member	GO Biological Processes	GO:0060070	canonical Wnt signaling pathway	-3.29643	-1.51688	8/339	4192,5300,5684,5688,5705,5714,5868,8607	MDK,PIN1,PSMA3,PSMA7,PSMC5,PSMD8,RAB5A,RUVBL1
11_Member	GO Biological Processes	GO:0016055	Wnt signaling pathway	-3.28656	-1.51151	10/520	2782,4192,5300,5684,5688,5705,5714,5868,5879,8607	GNB1,MDK,PIN1,PSMA3,PSMA7,PSMC5,PSMD8,RAB5A,RAC1,RUVBL1
11_Member	Reactome Gene Sets	R-HSA-8948751	Regulation of PTEN stability and activity	-3.28203	-1.50958	4/69	5684,5688,5705,5714	PSMA3,PSMA7,PSMC5,PSMD8
11_Member	GO Biological Processes	GO:0038061	NIK/NF-kappaB signaling	-3.27639	-1.50494	6/187	3146,5684,5688,5705,5714,7430	HMGB1,PSMA3,PSMA7,PSMC5,PSMD8,EZR
11_Member	GO Biological Processes	GO:0198738	cell-cell signaling by wnt	-3.27368	-1.50323	10/522	2782,4192,5300,5684,5688,5705,5714,5868,5879,8607	GNB1,MDK,PIN1,PSMA3,PSMA7,PSMC5,PSMD8,RAB5A,RAC1,RUVBL1
11_Member	GO Biological Processes	GO:0001736	establishment of planar polarity	-3.25379	-1.49421	5/124	5684,5688,5705,5714,5879	PSMA3,PSMA7,PSMC5,PSMD8,RAC1
11_Member	GO Biological Processes	GO:0007164	establishment of tissue polarity	-3.25379	-1.49421	5/124	5684,5688,5705,5714,5879	PSMA3,PSMA7,PSMC5,PSMD8,RAC1
11_Member	Reactome Gene Sets	R-HSA-382551	Transport of small molecules	-3.24042	-1.48279	12/728	118,1968,2778,2782,5243,5684,5688,5705,5714,10939,30968,79751	ADD1,EIF2S3,GNAS,GNB1,ABCB1,PSMA3,PSMA7,PSMC5,PSMD8,AFG3L2,STOML2,SLC25A22
11_Member	Reactome Gene Sets	R-HSA-68949	Orc1 removal from chromatin	-3.23488	-1.47823	4/71	5684,5688,5705,5714	PSMA3,PSMA7,PSMC5,PSMD8
11_Member	GO Biological Processes	GO:0048002	antigen processing and presentation of peptide antigen	-3.19261	-1.44808	6/194	829,1778,5684,5688,5705,5714	CAPZA1,DYNC1H1,PSMA3,PSMA7,PSMC5,PSMD8
11_Member	GO Biological Processes	GO:1902036	regulation of hematopoietic stem cell differentiation	-3.18918	-1.44808	4/73	5684,5688,5705,5714	PSMA3,PSMA7,PSMC5,PSMD8
11_Member	Reactome Gene Sets	R-HSA-174184	Cdc20:Phospho-APC/C mediated degradation of Cyclin A	-3.18918	-1.44808	4/73	5684,5688,5705,5714	PSMA3,PSMA7,PSMC5,PSMD8
11_Member	Reactome Gene Sets	R-HSA-69017	CDK-mediated phosphorylation and removal of Cdc6	-3.18918	-1.44808	4/73	5684,5688,5705,5714	PSMA3,PSMA7,PSMC5,PSMD8
11_Member	Reactome Gene Sets	R-HSA-8939902	Regulation of RUNX2 expression and activity	-3.18918	-1.44808	4/73	5684,5688,5705,5714	PSMA3,PSMA7,PSMC5,PSMD8
11_Member	GO Biological Processes	GO:0002253	activation of immune response	-3.17831	-1.43876	12/740	3146,3304,3845,3958,5684,5688,5705,5714,5879,7353,7430,30968	HMGB1,HSPA1B,KRAS,LGALS3,PSMA3,PSMA7,PSMC5,PSMD8,RAC1,UFD1,EZR,STOML2
11_Member	Reactome Gene Sets	R-HSA-174178	APC/C:Cdh1 mediated degradation of Cdc20 and other APC/C:Cdh1 targeted proteins in late mitosis/early G1	-3.16685	-1.43008	4/74	5684,5688,5705,5714	PSMA3,PSMA7,PSMC5,PSMD8
11_Member	Reactome Gene Sets	R-HSA-179419	APC:Cdc20 mediated degradation of cell cycle proteins prior to satisfation of the cell cycle checkpoint	-3.16685	-1.43008	4/74	5684,5688,5705,5714	PSMA3,PSMA7,PSMC5,PSMD8
11_Member	Reactome Gene Sets	R-HSA-162909	Host Interactions of HIV factors	-3.16066	-1.42482	5/130	5684,5688,5705,5714,5879	PSMA3,PSMA7,PSMC5,PSMD8,RAC1
11_Member	GO Biological Processes	GO:0002479	antigen processing and presentation of exogenous peptide antigen via MHC class I, TAP-dependent	-3.14484	-1.41177	4/75	5684,5688,5705,5714	PSMA3,PSMA7,PSMC5,PSMD8
11_Member	Reactome Gene Sets	R-HSA-1234174	Cellular response to hypoxia	-3.14484	-1.41177	4/75	5684,5688,5705,5714	PSMA3,PSMA7,PSMC5,PSMD8
11_Member	GO Biological Processes	GO:0044106	cellular amine metabolic process	-3.1307	-1.40037	5/132	4128,5684,5688,5705,5714	MAOA,PSMA3,PSMA7,PSMC5,PSMD8
11_Member	Reactome Gene Sets	R-HSA-176409	APC/C:Cdc20 mediated degradation of mitotic proteins	-3.12316	-1.39556	4/76	5684,5688,5705,5714	PSMA3,PSMA7,PSMC5,PSMD8
11_Member	GO Biological Processes	GO:0061418	regulation of transcription from RNA polymerase II promoter in response to hypoxia	-3.10178	-1.38704	4/77	5684,5688,5705,5714	PSMA3,PSMA7,PSMC5,PSMD8
11_Member	Reactome Gene Sets	R-HSA-176814	Activation of APC/C and APC/C:Cdc20 mediated degradation of mitotic proteins	-3.10178	-1.38704	4/77	5684,5688,5705,5714	PSMA3,PSMA7,PSMC5,PSMD8
11_Member	Reactome Gene Sets	R-HSA-5619084	ABC transporter disorders	-3.10178	-1.38704	4/77	5684,5688,5705,5714	PSMA3,PSMA7,PSMC5,PSMD8
11_Member	Reactome Gene Sets	R-HSA-8852276	The role of GTSE1 in G2/M progression after G2 checkpoint	-3.10178	-1.38704	4/77	5684,5688,5705,5714	PSMA3,PSMA7,PSMC5,PSMD8
11_Member	GO Biological Processes	GO:0002009	morphogenesis of an epithelium	-3.05821	-1.35011	10/557	3845,4192,5684,5688,5705,5714,5879,5898,7430,388698	KRAS,MDK,PSMA3,PSMA7,PSMC5,PSMD8,RAC1,RALA,EZR,FLG2
11_Member	GO Biological Processes	GO:0042590	antigen processing and presentation of exogenous peptide antigen via MHC class I	-3.03947	-1.33482	4/80	5684,5688,5705,5714	PSMA3,PSMA7,PSMC5,PSMD8
11_Member	GO Biological Processes	GO:0071456	cellular response to hypoxia	-3.03524	-1.33146	6/208	2782,5684,5688,5705,5714,10525	GNB1,PSMA3,PSMA7,PSMC5,PSMD8,HYOU1
11_Member	GO Biological Processes	GO:0033238	regulation of cellular amine metabolic process	-3.01927	-1.32229	4/81	5684,5688,5705,5714	PSMA3,PSMA7,PSMC5,PSMD8
11_Member	Reactome Gene Sets	R-HSA-176408	Regulation of APC/C activators between G1/S and early anaphase	-3.01927	-1.32229	4/81	5684,5688,5705,5714	PSMA3,PSMA7,PSMC5,PSMD8
11_Member	Reactome Gene Sets	R-HSA-446652	Interleukin-1 family signaling	-3.01584	-1.31971	5/140	3146,5684,5688,5705,5714	HMGB1,PSMA3,PSMA7,PSMC5,PSMD8
11_Member	GO Biological Processes	GO:0009308	amine metabolic process	-3.00201	-1.31008	5/141	4128,5684,5688,5705,5714	MAOA,PSMA3,PSMA7,PSMC5,PSMD8
11_Member	Reactome Gene Sets	R-HSA-2871837	FCERI mediated NF-kB activation	-2.99934	-1.30908	4/82	5684,5688,5705,5714	PSMA3,PSMA7,PSMC5,PSMD8
11_Member	Reactome Gene Sets	R-HSA-9013694	Signaling by NOTCH4	-2.99934	-1.30908	4/82	5684,5688,5705,5714	PSMA3,PSMA7,PSMC5,PSMD8
11_Member	Reactome Gene Sets	R-HSA-5621481	C-type lectin receptors (CLRs)	-2.98829	-1.30217	5/142	3845,5684,5688,5705,5714	KRAS,PSMA3,PSMA7,PSMC5,PSMD8
11_Member	GO Biological Processes	GO:0031145	anaphase-promoting complex-dependent catabolic process	-2.97969	-1.29685	4/83	5684,5688,5705,5714	PSMA3,PSMA7,PSMC5,PSMD8
11_Member	Reactome Gene Sets	R-HSA-1236974	ER-Phagosome pathway	-2.97969	-1.29685	4/83	5684,5688,5705,5714	PSMA3,PSMA7,PSMC5,PSMD8
11_Member	Reactome Gene Sets	R-HSA-195253	Degradation of beta-catenin by the destruction complex	-2.97969	-1.29685	4/83	5684,5688,5705,5714	PSMA3,PSMA7,PSMC5,PSMD8
11_Member	Reactome Gene Sets	R-HSA-69202	Cyclin E associated events during G1/S transition	-2.97969	-1.29685	4/83	5684,5688,5705,5714	PSMA3,PSMA7,PSMC5,PSMD8
11_Member	GO Biological Processes	GO:0060828	regulation of canonical Wnt signaling pathway	-2.95974	-1.27934	7/295	4192,5300,5684,5688,5705,5714,8607	MDK,PIN1,PSMA3,PSMA7,PSMC5,PSMD8,RUVBL1
11_Member	Reactome Gene Sets	R-HSA-5632684	Hedgehog 'on' state	-2.94115	-1.2648	4/85	5684,5688,5705,5714	PSMA3,PSMA7,PSMC5,PSMD8
11_Member	Reactome Gene Sets	R-HSA-69002	DNA Replication Pre-Initiation	-2.94115	-1.2648	4/85	5684,5688,5705,5714	PSMA3,PSMA7,PSMC5,PSMD8
11_Member	Reactome Gene Sets	R-HSA-69656	Cyclin A:Cdk2-associated events at S phase entry	-2.94115	-1.2648	4/85	5684,5688,5705,5714	PSMA3,PSMA7,PSMC5,PSMD8
11_Member	GO Biological Processes	GO:0036294	cellular response to decreased oxygen levels	-2.93034	-1.2556	6/218	2782,5684,5688,5705,5714,10525	GNB1,PSMA3,PSMA7,PSMC5,PSMD8,HYOU1
11_Member	GO Biological Processes	GO:0002429	immune response-activating cell surface receptor signaling pathway	-2.92484	-1.25251	9/481	3845,3958,5684,5688,5705,5714,5879,7430,30968	KRAS,LGALS3,PSMA3,PSMA7,PSMC5,PSMD8,RAC1,EZR,STOML2
11_Member	GO Biological Processes	GO:0044257	cellular protein catabolic process	-2.91073	-1.24105	12/795	3304,5094,5611,5684,5688,5705,5714,6341,7353,7430,23753,54431	HSPA1B,PCBP2,DNAJC3,PSMA3,PSMA7,PSMC5,PSMD8,SCO1,UFD1,EZR,SDF2L1,DNAJC10
11_Member	Reactome Gene Sets	R-HSA-5689880	Ub-specific processing proteases	-2.91004	-1.24105	6/220	5684,5688,5705,5714,7353,8607	PSMA3,PSMA7,PSMC5,PSMD8,UFD1,RUVBL1
11_Member	GO Biological Processes	GO:0060218	hematopoietic stem cell differentiation	-2.90361	-1.23604	4/87	5684,5688,5705,5714	PSMA3,PSMA7,PSMC5,PSMD8
11_Member	Reactome Gene Sets	R-HSA-5358351	Signaling by Hedgehog	-2.8953	-1.23088	5/149	2778,5684,5688,5705,5714	GNAS,PSMA3,PSMA7,PSMC5,PSMD8
11_Member	Reactome Gene Sets	R-HSA-174143	APC/C-mediated degradation of cell cycle proteins	-2.8852	-1.22545	4/88	5684,5688,5705,5714	PSMA3,PSMA7,PSMC5,PSMD8
11_Member	Reactome Gene Sets	R-HSA-453276	Regulation of mitotic cell cycle	-2.8852	-1.22545	4/88	5684,5688,5705,5714	PSMA3,PSMA7,PSMC5,PSMD8
11_Member	Reactome Gene Sets	R-HSA-69052	Switching of origins to a post-replicative state	-2.83134	-1.17744	4/91	5684,5688,5705,5714	PSMA3,PSMA7,PSMC5,PSMD8
11_Member	GO Biological Processes	GO:0031146	SCF-dependent proteasomal ubiquitin-dependent protein catabolic process	-2.79653	-1.14977	4/93	5684,5688,5705,5714	PSMA3,PSMA7,PSMC5,PSMD8
11_Member	GO Biological Processes	GO:0019882	antigen processing and presentation	-2.79277	-1.14676	6/232	829,1778,5684,5688,5705,5714	CAPZA1,DYNC1H1,PSMA3,PSMA7,PSMC5,PSMD8
11_Member	GO Biological Processes	GO:0071453	cellular response to oxygen levels	-2.76459	-1.12083	6/235	2782,5684,5688,5705,5714,10525	GNB1,PSMA3,PSMA7,PSMC5,PSMD8,HYOU1
11_Member	Reactome Gene Sets	R-HSA-157118	Signaling by NOTCH	-2.75529	-1.11302	6/236	4192,5684,5688,5705,5714,56983	MDK,PSMA3,PSMA7,PSMC5,PSMD8,POGLUT1
11_Member	Reactome Gene Sets	R-HSA-68882	Mitotic Anaphase	-2.75529	-1.11302	6/236	1778,5684,5688,5705,5714,79643	DYNC1H1,PSMA3,PSMA7,PSMC5,PSMD8,CHMP6
11_Member	Reactome Gene Sets	R-HSA-2555396	Mitotic Metaphase and Anaphase	-2.74604	-1.10507	6/237	1778,5684,5688,5705,5714,79643	DYNC1H1,PSMA3,PSMA7,PSMC5,PSMD8,CHMP6
11_Member	GO Biological Processes	GO:0010972	negative regulation of G2/M transition of mitotic cell cycle	-2.74585	-1.10507	4/96	5684,5688,5705,5714	PSMA3,PSMA7,PSMC5,PSMD8
11_Member	GO Biological Processes	GO:0002768	immune response-regulating cell surface receptor signaling pathway	-2.72774	-1.08918	9/514	3845,3958,5684,5688,5705,5714,5879,7430,30968	KRAS,LGALS3,PSMA3,PSMA7,PSMC5,PSMD8,RAC1,EZR,STOML2
11_Member	GO Biological Processes	GO:0050851	antigen receptor-mediated signaling pathway	-2.7199	-1.08282	7/325	3958,5684,5688,5705,5714,7430,30968	LGALS3,PSMA3,PSMA7,PSMC5,PSMD8,EZR,STOML2
11_Member	Reactome Gene Sets	R-HSA-1236975	Antigen processing-Cross presentation	-2.71304	-1.08108	4/98	5684,5688,5705,5714	PSMA3,PSMA7,PSMC5,PSMD8
11_Member	Reactome Gene Sets	R-HSA-202424	Downstream TCR signaling	-2.71304	-1.08108	4/98	5684,5688,5705,5714	PSMA3,PSMA7,PSMC5,PSMD8
11_Member	GO Biological Processes	GO:0002474	antigen processing and presentation of peptide antigen via MHC class I	-2.69692	-1.06714	4/99	5684,5688,5705,5714	PSMA3,PSMA7,PSMC5,PSMD8
11_Member	GO Biological Processes	GO:1905114	cell surface receptor signaling pathway involved in cell-cell signaling	-2.67745	-1.05056	10/627	2782,4192,5300,5684,5688,5705,5714,5868,5879,8607	GNB1,MDK,PIN1,PSMA3,PSMA7,PSMC5,PSMD8,RAB5A,RAC1,RUVBL1
11_Member	GO Biological Processes	GO:0051603	proteolysis involved in cellular protein catabolic process	-2.67513	-1.04967	11/736	3304,5094,5611,5684,5688,5705,5714,6341,7353,23753,54431	HSPA1B,PCBP2,DNAJC3,PSMA3,PSMA7,PSMC5,PSMD8,SCO1,UFD1,SDF2L1,DNAJC10
11_Member	GO Biological Processes	GO:0043161	proteasome-mediated ubiquitin-dependent protein catabolic process	-2.67019	-1.04545	8/425	3304,5094,5684,5688,5705,5714,7353,54431	HSPA1B,PCBP2,PSMA3,PSMA7,PSMC5,PSMD8,UFD1,DNAJC10
11_Member	Reactome Gene Sets	R-HSA-5607764	CLEC7A (Dectin-1) signaling	-2.66522	-1.04262	4/101	5684,5688,5705,5714	PSMA3,PSMA7,PSMC5,PSMD8
11_Member	GO Biological Processes	GO:0038095	Fc-epsilon receptor signaling pathway	-2.65527	-1.03762	5/169	5684,5688,5705,5714,5879	PSMA3,PSMA7,PSMC5,PSMD8,RAC1
11_Member	Reactome Gene Sets	R-HSA-5668541	TNFR2 non-canonical NF-kB pathway	-2.64964	-1.03269	4/102	5684,5688,5705,5714	PSMA3,PSMA7,PSMC5,PSMD8
11_Member	GO Biological Processes	GO:0070498	interleukin-1-mediated signaling pathway	-2.63422	-1.02286	4/103	5684,5688,5705,5714	PSMA3,PSMA7,PSMC5,PSMD8
11_Member	GO Biological Processes	GO:0033209	tumor necrosis factor-mediated signaling pathway	-2.61125	-1.0043	5/173	3304,5684,5688,5705,5714	HSPA1B,PSMA3,PSMA7,PSMC5,PSMD8
11_Member	GO Biological Processes	GO:0000086	G2/M transition of mitotic cell cycle	-2.59573	-0.993293	6/254	1778,5243,5684,5688,5705,5714	DYNC1H1,ABCB1,PSMA3,PSMA7,PSMC5,PSMD8
11_Member	GO Biological Processes	GO:2000027	regulation of animal organ morphogenesis	-2.57886	-0.981153	6/256	4192,5684,5688,5705,5714,5879	MDK,PSMA3,PSMA7,PSMC5,PSMD8,RAC1
11_Member	GO Biological Processes	GO:1902750	negative regulation of cell cycle G2/M phase transition	-2.55962	-0.970567	4/108	5684,5688,5705,5714	PSMA3,PSMA7,PSMC5,PSMD8
11_Member	GO Biological Processes	GO:0043618	regulation of transcription from RNA polymerase II promoter in response to stress	-2.54517	-0.9594	4/109	5684,5688,5705,5714	PSMA3,PSMA7,PSMC5,PSMD8
11_Member	GO Biological Processes	GO:0048863	stem cell differentiation	-2.5049	-0.923037	6/265	3192,5684,5688,5705,5714,11051	HNRNPU,PSMA3,PSMA7,PSMC5,PSMD8,NUDT21
11_Member	GO Biological Processes	GO:0090090	negative regulation of canonical Wnt signaling pathway	-2.49616	-0.915594	5/184	4192,5684,5688,5705,5714	MDK,PSMA3,PSMA7,PSMC5,PSMD8
11_Member	GO Biological Processes	GO:0048729	tissue morphogenesis	-2.48074	-0.904674	10/668	3845,4192,5684,5688,5705,5714,5879,5898,7430,388698	KRAS,MDK,PSMA3,PSMA7,PSMC5,PSMD8,RAC1,RALA,EZR,FLG2
11_Member	GO Biological Processes	GO:0001666	response to hypoxia	-2.47975	-0.904326	7/359	2782,5300,5684,5688,5705,5714,10525	GNB1,PIN1,PSMA3,PSMA7,PSMC5,PSMD8,HYOU1
11_Member	GO Biological Processes	GO:0007346	regulation of mitotic cell cycle	-2.46702	-0.89239	10/671	328,1778,3192,3304,3481,5300,5684,5688,5705,5714	APEX1,DYNC1H1,HNRNPU,HSPA1B,IGF2,PIN1,PSMA3,PSMA7,PSMC5,PSMD8
11_Member	GO Biological Processes	GO:0043620	regulation of DNA-templated transcription in response to stress	-2.46152	-0.888643	4/115	5684,5688,5705,5714	PSMA3,PSMA7,PSMC5,PSMD8
11_Member	GO Biological Processes	GO:0010565	regulation of cellular ketone metabolic process	-2.44652	-0.877435	5/189	1374,5684,5688,5705,5714	CPT1A,PSMA3,PSMA7,PSMC5,PSMD8
11_Member	GO Biological Processes	GO:0044839	cell cycle G2/M phase transition	-2.44172	-0.873268	6/273	1778,5243,5684,5688,5705,5714	DYNC1H1,ABCB1,PSMA3,PSMA7,PSMC5,PSMD8
11_Member	Reactome Gene Sets	R-HSA-2467813	Separation of Sister Chromatids	-2.4271	-0.860601	5/191	1778,5684,5688,5705,5714	DYNC1H1,PSMA3,PSMA7,PSMC5,PSMD8
11_Member	GO Biological Processes	GO:0036293	response to decreased oxygen levels	-2.40188	-0.841514	7/371	2782,5300,5684,5688,5705,5714,10525	GNB1,PIN1,PSMA3,PSMA7,PSMC5,PSMD8,HYOU1
11_Member	Reactome Gene Sets	R-HSA-202403	TCR signaling	-2.39555	-0.836416	4/120	5684,5688,5705,5714	PSMA3,PSMA7,PSMC5,PSMD8
11_Member	Reactome Gene Sets	R-HSA-69239	Synthesis of DNA	-2.39555	-0.836416	4/120	5684,5688,5705,5714	PSMA3,PSMA7,PSMC5,PSMD8
11_Member	Reactome Gene Sets	R-HSA-69275	G2/M Transition	-2.37961	-0.823543	5/196	1778,5684,5688,5705,5714	DYNC1H1,PSMA3,PSMA7,PSMC5,PSMD8
11_Member	GO Biological Processes	GO:0030111	regulation of Wnt signaling pathway	-2.37039	-0.814935	7/376	4192,5300,5684,5688,5705,5714,8607	MDK,PIN1,PSMA3,PSMA7,PSMC5,PSMD8,RUVBL1
11_Member	Reactome Gene Sets	R-HSA-453274	Mitotic G2-G2/M phases	-2.36102	-0.807995	5/198	1778,5684,5688,5705,5714	DYNC1H1,PSMA3,PSMA7,PSMC5,PSMD8
11_Member	GO Biological Processes	GO:0016579	protein deubiquitination	-2.35854	-0.806125	6/284	5684,5688,5705,5714,7353,8607	PSMA3,PSMA7,PSMC5,PSMD8,UFD1,RUVBL1
11_Member	GO Biological Processes	GO:0010389	regulation of G2/M transition of mitotic cell cycle	-2.34265	-0.792049	5/200	1778,5684,5688,5705,5714	DYNC1H1,PSMA3,PSMA7,PSMC5,PSMD8
11_Member	Reactome Gene Sets	R-HSA-69306	DNA Replication	-2.2963	-0.755838	4/128	5684,5688,5705,5714	PSMA3,PSMA7,PSMC5,PSMD8
11_Member	Reactome Gene Sets	R-HSA-8939236	RUNX1 regulates transcription of genes involved in differentiation of HSCs	-2.27261	-0.733911	4/130	5684,5688,5705,5714	PSMA3,PSMA7,PSMC5,PSMD8
11_Member	GO Biological Processes	GO:0071356	cellular response to tumor necrosis factor	-2.26532	-0.729539	6/297	1660,3304,5684,5688,5705,5714	DHX9,HSPA1B,PSMA3,PSMA7,PSMC5,PSMD8
11_Member	Reactome Gene Sets	R-HSA-5688426	Deubiquitination	-2.26532	-0.729539	6/297	5684,5688,5705,5714,7353,8607	PSMA3,PSMA7,PSMC5,PSMD8,UFD1,RUVBL1
11_Member	Reactome Gene Sets	R-HSA-69206	G1/S Transition	-2.26093	-0.72573	4/131	5684,5688,5705,5714	PSMA3,PSMA7,PSMC5,PSMD8
11_Member	GO Biological Processes	GO:0070482	response to oxygen levels	-2.24973	-0.719167	7/396	2782,5300,5684,5688,5705,5714,10525	GNB1,PIN1,PSMA3,PSMA7,PSMC5,PSMD8,HYOU1
11_Member	GO Biological Processes	GO:0070646	protein modification by small protein removal	-2.23767	-0.709246	6/301	5684,5688,5705,5714,7353,8607	PSMA3,PSMA7,PSMC5,PSMD8,UFD1,RUVBL1
11_Member	GO Biological Processes	GO:1902749	regulation of cell cycle G2/M phase transition	-2.19503	-0.674145	5/217	1778,5684,5688,5705,5714	DYNC1H1,PSMA3,PSMA7,PSMC5,PSMD8
11_Member	GO Biological Processes	GO:0030178	negative regulation of Wnt signaling pathway	-2.17044	-0.653487	5/220	4192,5684,5688,5705,5714	MDK,PSMA3,PSMA7,PSMC5,PSMD8
11_Member	Reactome Gene Sets	R-HSA-6807070	PTEN Regulation	-2.16021	-0.643808	4/140	5684,5688,5705,5714	PSMA3,PSMA7,PSMC5,PSMD8
11_Member	GO Biological Processes	GO:0034612	response to tumor necrosis factor	-2.1125	-0.602739	6/320	1660,3304,5684,5688,5705,5714	DHX9,HSPA1B,PSMA3,PSMA7,PSMC5,PSMD8
11_Member	Reactome Gene Sets	R-HSA-5683057	MAPK family signaling cascades	-2.08114	-0.574668	6/325	3845,5684,5688,5705,5714,5879	KRAS,PSMA3,PSMA7,PSMC5,PSMD8,RAC1
11_Member	Reactome Gene Sets	R-HSA-201681	TCF dependent signaling in response to WNT	-2.0685	-0.564674	5/233	5684,5688,5705,5714,8607	PSMA3,PSMA7,PSMC5,PSMD8,RUVBL1
11_Member	Reactome Gene Sets	R-HSA-453279	Mitotic G1 phase and G1/S transition	-2.06681	-0.564674	4/149	5684,5688,5705,5714	PSMA3,PSMA7,PSMC5,PSMD8
11_Member	Reactome Gene Sets	R-HSA-8878171	Transcriptional regulation by RUNX1	-2.02381	-0.527032	5/239	3958,5684,5688,5705,5714	LGALS3,PSMA3,PSMA7,PSMC5,PSMD8
11_Member	GO Biological Processes	GO:0038093	Fc receptor signaling pathway	-2.00922	-0.515121	5/241	5684,5688,5705,5714,5879	PSMA3,PSMA7,PSMC5,PSMD8,RAC1
12_Summary	GO Cellular Components	GO:0036464	cytoplasmic ribonucleoprotein granule	-7.24725	-4.81244	11/233	1653,1660,3192,4076,4137,5879,6128,6175,6194,8570,8761,1973,7458,549,4628,5094,6129,6231,11051	DDX1,DHX9,HNRNPU,CAPRIN1,MAPT,RAC1,RPL6,RPLP0,RPS6,KHSRP,PABPC4,EIF4A1,EIF4H,AUH,MYH10,PCBP2,RPL7,RPS26,NUDT21
12_Member	GO Cellular Components	GO:0036464	cytoplasmic ribonucleoprotein granule	-7.24725	-4.81244	11/233	1653,1660,3192,4076,4137,5879,6128,6175,6194,8570,8761	DDX1,DHX9,HNRNPU,CAPRIN1,MAPT,RAC1,RPL6,RPLP0,RPS6,KHSRP,PABPC4
12_Member	GO Cellular Components	GO:0035770	ribonucleoprotein granule	-7.06196	-4.6363	11/243	1653,1660,3192,4076,4137,5879,6128,6175,6194,8570,8761	DDX1,DHX9,HNRNPU,CAPRIN1,MAPT,RAC1,RPL6,RPLP0,RPS6,KHSRP,PABPC4
12_Member	GO Molecular Functions	GO:0003725	double-stranded RNA binding	-4.22304	-2.14552	5/77	1653,1660,1973,3192,7458	DDX1,DHX9,EIF4A1,HNRNPU,EIF4H
12_Member	GO Molecular Functions	GO:0003727	single-stranded RNA binding	-3.90007	-1.90544	5/90	1653,1660,3192,7458,8761	DDX1,DHX9,HNRNPU,EIF4H,PABPC4
12_Member	GO Molecular Functions	GO:0008143	poly(A) binding	-3.60759	-1.71553	3/23	1653,3192,8761	DDX1,HNRNPU,PABPC4
12_Member	GO Molecular Functions	GO:0003729	mRNA binding	-3.58489	-1.70071	11/569	549,1660,1973,3192,4628,5094,6129,6231,8570,8761,11051	AUH,DHX9,EIF4A1,HNRNPU,MYH10,PCBP2,RPL7,RPS26,KHSRP,PABPC4,NUDT21
12_Member	GO Molecular Functions	GO:0003730	mRNA 3'-UTR binding	-3.36912	-1.55888	5/117	549,3192,8570,8761,11051	AUH,HNRNPU,KHSRP,PABPC4,NUDT21
12_Member	GO Molecular Functions	GO:0070717	poly-purine tract binding	-3.30327	-1.51864	3/29	1653,3192,8761	DDX1,HNRNPU,PABPC4
12_Member	GO Cellular Components	GO:0010494	cytoplasmic stress granule	-3.16685	-1.43008	4/74	1653,4076,8570,8761	DDX1,CAPRIN1,KHSRP,PABPC4
13_Summary	GO Biological Processes	GO:0002444	myeloid leukocyte mediated immunity	-5.70933	-3.40113	14/557	327,1653,1778,1938,3146,3304,3958,5611,5879,6812,9218,9961,80142,388698,3481,5868,66005,4137,4192,10525	APEH,DDX1,DYNC1H1,EEF2,HMGB1,HSPA1B,LGALS3,DNAJC3,RAC1,STXBP1,VAPA,MVP,PTGES2,FLG2,IGF2,RAB5A,CHID1,MAPT,MDK,HYOU1
13_Member	GO Biological Processes	GO:0002444	myeloid leukocyte mediated immunity	-5.70933	-3.40113	14/557	327,1653,1778,1938,3146,3304,3958,5611,5879,6812,9218,9961,80142,388698	APEH,DDX1,DYNC1H1,EEF2,HMGB1,HSPA1B,LGALS3,DNAJC3,RAC1,STXBP1,VAPA,MVP,PTGES2,FLG2
13_Member	GO Biological Processes	GO:0045055	regulated exocytosis	-5.19183	-2.93311	16/798	327,1778,1938,3146,3304,3481,3958,5611,5868,5879,6812,9218,9961,66005,80142,388698	APEH,DYNC1H1,EEF2,HMGB1,HSPA1B,IGF2,LGALS3,DNAJC3,RAB5A,RAC1,STXBP1,VAPA,MVP,CHID1,PTGES2,FLG2
13_Member	GO Biological Processes	GO:0043299	leukocyte degranulation	-5.14368	-2.89411	13/539	327,1778,1938,3146,3304,3958,5611,5879,6812,9218,9961,80142,388698	APEH,DYNC1H1,EEF2,HMGB1,HSPA1B,LGALS3,DNAJC3,RAC1,STXBP1,VAPA,MVP,PTGES2,FLG2
13_Member	GO Biological Processes	GO:0002275	myeloid cell activation involved in immune response	-5.04179	-2.80834	13/551	327,1778,1938,3146,3304,3958,5611,5879,6812,9218,9961,80142,388698	APEH,DYNC1H1,EEF2,HMGB1,HSPA1B,LGALS3,DNAJC3,RAC1,STXBP1,VAPA,MVP,PTGES2,FLG2
13_Member	Reactome Gene Sets	R-HSA-6798695	Neutrophil degranulation	-4.94046	-2.72565	12/480	327,1778,1938,3146,3304,3958,5611,5879,9218,9961,80142,388698	APEH,DYNC1H1,EEF2,HMGB1,HSPA1B,LGALS3,DNAJC3,RAC1,VAPA,MVP,PTGES2,FLG2
13_Member	GO Biological Processes	GO:0043312	neutrophil degranulation	-4.86919	-2.66808	12/488	327,1778,1938,3146,3304,3958,5611,5879,9218,9961,80142,388698	APEH,DYNC1H1,EEF2,HMGB1,HSPA1B,LGALS3,DNAJC3,RAC1,VAPA,MVP,PTGES2,FLG2
13_Member	GO Biological Processes	GO:0002283	neutrophil activation involved in immune response	-4.84283	-2.64867	12/491	327,1778,1938,3146,3304,3958,5611,5879,9218,9961,80142,388698	APEH,DYNC1H1,EEF2,HMGB1,HSPA1B,LGALS3,DNAJC3,RAC1,VAPA,MVP,PTGES2,FLG2
13_Member	GO Biological Processes	GO:0002274	myeloid leukocyte activation	-4.84176	-2.64867	14/664	327,1778,1938,3146,3304,3958,4137,5611,5879,6812,9218,9961,80142,388698	APEH,DYNC1H1,EEF2,HMGB1,HSPA1B,LGALS3,MAPT,DNAJC3,RAC1,STXBP1,VAPA,MVP,PTGES2,FLG2
13_Member	GO Biological Processes	GO:0002446	neutrophil mediated immunity	-4.74787	-2.57293	12/502	327,1778,1938,3146,3304,3958,5611,5879,9218,9961,80142,388698	APEH,DYNC1H1,EEF2,HMGB1,HSPA1B,LGALS3,DNAJC3,RAC1,VAPA,MVP,PTGES2,FLG2
13_Member	GO Biological Processes	GO:0042119	neutrophil activation	-4.73936	-2.56696	12/503	327,1778,1938,3146,3304,3958,5611,5879,9218,9961,80142,388698	APEH,DYNC1H1,EEF2,HMGB1,HSPA1B,LGALS3,DNAJC3,RAC1,VAPA,MVP,PTGES2,FLG2
13_Member	GO Biological Processes	GO:0036230	granulocyte activation	-4.68878	-2.5337	12/509	327,1778,1938,3146,3304,3958,5611,5879,9218,9961,80142,388698	APEH,DYNC1H1,EEF2,HMGB1,HSPA1B,LGALS3,DNAJC3,RAC1,VAPA,MVP,PTGES2,FLG2
13_Member	GO Biological Processes	GO:0002366	leukocyte activation involved in immune response	-4.46907	-2.34443	14/718	327,1778,1938,3146,3304,3958,4192,5611,5879,6812,9218,9961,80142,388698	APEH,DYNC1H1,EEF2,HMGB1,HSPA1B,LGALS3,MDK,DNAJC3,RAC1,STXBP1,VAPA,MVP,PTGES2,FLG2
13_Member	GO Biological Processes	GO:0002263	cell activation involved in immune response	-4.44292	-2.32502	14/722	327,1778,1938,3146,3304,3958,4192,5611,5879,6812,9218,9961,80142,388698	APEH,DYNC1H1,EEF2,HMGB1,HSPA1B,LGALS3,MDK,DNAJC3,RAC1,STXBP1,VAPA,MVP,PTGES2,FLG2
13_Member	GO Cellular Components	GO:0101002	ficolin-1-rich granule	-4.18536	-2.11466	7/185	327,1938,3146,3304,3958,5879,9961	APEH,EEF2,HMGB1,HSPA1B,LGALS3,RAC1,MVP
13_Member	GO Cellular Components	GO:0060205	cytoplasmic vesicle lumen	-3.29643	-1.51688	8/339	1778,1938,3146,3481,5611,9961,10525,80142	DYNC1H1,EEF2,HMGB1,IGF2,DNAJC3,MVP,HYOU1,PTGES2
13_Member	GO Cellular Components	GO:0031983	vesicle lumen	-3.28803	-1.51151	8/340	1778,1938,3146,3481,5611,9961,10525,80142	DYNC1H1,EEF2,HMGB1,IGF2,DNAJC3,MVP,HYOU1,PTGES2
13_Member	GO Cellular Components	GO:1904813	ficolin-1-rich granule lumen	-3.25379	-1.49421	5/124	327,1938,3146,3304,9961	APEH,EEF2,HMGB1,HSPA1B,MVP
13_Member	GO Cellular Components	GO:0034774	secretory granule lumen	-2.74262	-1.10258	7/322	1778,1938,3146,3481,5611,9961,80142	DYNC1H1,EEF2,HMGB1,IGF2,DNAJC3,MVP,PTGES2
14_Summary	GO Biological Processes	GO:0008380	RNA splicing	-5.62008	-3.31595	13/487	1653,1660,3192,3958,5094,6231,6427,6626,8106,8570,11051,11325,51637,328,3304,4137,5300,8539	DDX1,DHX9,HNRNPU,LGALS3,PCBP2,RPS26,SRSF2,SNRPA,PABPN1,KHSRP,NUDT21,DDX42,RTRAF,APEX1,HSPA1B,MAPT,PIN1,API5
14_Member	GO Biological Processes	GO:0008380	RNA splicing	-5.62008	-3.31595	13/487	1653,1660,3192,3958,5094,6231,6427,6626,8106,8570,11051,11325,51637	DDX1,DHX9,HNRNPU,LGALS3,PCBP2,RPS26,SRSF2,SNRPA,PABPN1,KHSRP,NUDT21,DDX42,RTRAF
14_Member	Reactome Gene Sets	R-HSA-72163	mRNA Splicing - Major Pathway	-5.16583	-2.91019	8/183	1660,3192,5094,6427,6626,8106,11051,11325	DHX9,HNRNPU,PCBP2,SRSF2,SNRPA,PABPN1,NUDT21,DDX42
14_Member	Reactome Gene Sets	R-HSA-72172	mRNA Splicing	-5.02994	-2.80385	8/191	1660,3192,5094,6427,6626,8106,11051,11325	DHX9,HNRNPU,PCBP2,SRSF2,SNRPA,PABPN1,NUDT21,DDX42
14_Member	Reactome Gene Sets	R-HSA-72203	Processing of Capped Intron-Containing Pre-mRNA	-4.26832	-2.17636	8/244	1660,3192,5094,6427,6626,8106,11051,11325	DHX9,HNRNPU,PCBP2,SRSF2,SNRPA,PABPN1,NUDT21,DDX42
14_Member	GO Biological Processes	GO:0000375	RNA splicing, via transesterification reactions	-4.26501	-2.17514	10/393	1653,1660,3192,5094,6427,6626,8106,8570,11051,11325	DDX1,DHX9,HNRNPU,PCBP2,SRSF2,SNRPA,PABPN1,KHSRP,NUDT21,DDX42
14_Member	GO Biological Processes	GO:0050684	regulation of mRNA processing	-3.75815	-1.8131	6/152	1660,3192,6427,6626,8106,11051	DHX9,HNRNPU,SRSF2,SNRPA,PABPN1,NUDT21
14_Member	GO Biological Processes	GO:0006397	mRNA processing	-3.68405	-1.76062	11/554	1653,1660,3192,3958,5094,6427,6626,8106,8570,11051,11325	DDX1,DHX9,HNRNPU,LGALS3,PCBP2,SRSF2,SNRPA,PABPN1,KHSRP,NUDT21,DDX42
14_Member	GO Biological Processes	GO:0000377	RNA splicing, via transesterification reactions with bulged adenosine as nucleophile	-3.57437	-1.69407	9/390	1653,1660,3192,5094,6427,6626,8106,11051,11325	DDX1,DHX9,HNRNPU,PCBP2,SRSF2,SNRPA,PABPN1,NUDT21,DDX42
14_Member	GO Biological Processes	GO:0000398	mRNA splicing, via spliceosome	-3.57437	-1.69407	9/390	1653,1660,3192,5094,6427,6626,8106,11051,11325	DDX1,DHX9,HNRNPU,PCBP2,SRSF2,SNRPA,PABPN1,NUDT21,DDX42
14_Member	GO Cellular Components	GO:0016607	nuclear speck	-3.48607	-1.64162	9/401	328,3192,3304,4137,5300,6427,8106,8539,11325	APEX1,HNRNPU,HSPA1B,MAPT,PIN1,SRSF2,PABPN1,API5,DDX42
14_Member	KEGG Pathway	hsa03040	Spliceosome	-3.10125	-1.38704	5/134	3192,3304,6427,6626,11325	HNRNPU,HSPA1B,SRSF2,SNRPA,DDX42
14_Member	KEGG Pathway	ko03040	Spliceosome	-3.10125	-1.38704	5/134	3192,3304,6427,6626,11325	HNRNPU,HSPA1B,SRSF2,SNRPA,DDX42
14_Member	GO Biological Processes	GO:0031124	mRNA 3'-end processing	-2.66522	-1.04262	4/101	6427,6626,8106,11051	SRSF2,SNRPA,PABPN1,NUDT21
14_Member	Reactome Gene Sets	R-HSA-72187	mRNA 3'-end processing	-2.42593	-0.860601	3/58	6427,8106,11051	SRSF2,PABPN1,NUDT21
14_Member	GO Cellular Components	GO:0005681	spliceosomal complex	-2.41749	-0.853406	5/192	3192,3958,6427,6626,8539	HNRNPU,LGALS3,SRSF2,SNRPA,API5
14_Member	Reactome Gene Sets	R-HSA-73856	RNA Polymerase II Transcription Termination	-2.25009	-0.719167	3/67	6427,8106,11051	SRSF2,PABPN1,NUDT21
14_Member	GO Biological Processes	GO:0006353	DNA-templated transcription, termination	-2.11449	-0.604183	3/75	1660,8106,11051	DHX9,PABPN1,NUDT21
14_Member	GO Biological Processes	GO:0031123	RNA 3'-end processing	-2.02742	-0.530113	4/153	6427,6626,8106,11051	SRSF2,SNRPA,PABPN1,NUDT21
15_Summary	GO Molecular Functions	GO:0003697	single-stranded DNA binding	-5.52627	-3.22626	7/115	1660,3146,3192,4137,5094,6742,10128,378,5118,5300,26092,51495,54431,192111,3304,3845,5611,7430,9521,10525	DHX9,HMGB1,HNRNPU,MAPT,PCBP2,SSBP1,LRPPRC,ARF4,PCOLCE,PIN1,TOR1AIP1,HACD3,DNAJC10,PGAM5,HSPA1B,KRAS,DNAJC3,EZR,EEF1E1,HYOU1
15_Member	GO Molecular Functions	GO:0003697	single-stranded DNA binding	-5.52627	-3.22626	7/115	1660,3146,3192,4137,5094,6742,10128	DHX9,HMGB1,HNRNPU,MAPT,PCBP2,SSBP1,LRPPRC
15_Member	GO Biological Processes	GO:0051345	positive regulation of hydrolase activity	-2.96683	-1.28481	12/783	378,1660,3146,3192,4137,5118,5300,6742,26092,51495,54431,192111	ARF4,DHX9,HMGB1,HNRNPU,MAPT,PCOLCE,PIN1,SSBP1,TOR1AIP1,HACD3,DNAJC10,PGAM5
15_Member	GO Biological Processes	GO:0080135	regulation of cellular response to stress	-2.02945	-0.531604	10/778	1660,3146,3304,3845,4137,5611,7430,9521,10525,51495	DHX9,HMGB1,HSPA1B,KRAS,MAPT,DNAJC3,EZR,EEF1E1,HYOU1,HACD3
16_Summary	Reactome Gene Sets	R-HSA-5362517	Signaling by Retinoic Acid	-5.47179	-3.18113	5/43	1374,8050,9249,51109,57665,873,84869,2782,3845,4836,2232,2778,5879,9255	CPT1A,PDHX,DHRS3,RDH11,RDH14,CBR1,CBR4,GNB1,KRAS,NMT1,FDXR,GNAS,RAC1,AIMP1
16_Member	Reactome Gene Sets	R-HSA-5362517	Signaling by Retinoic Acid	-5.47179	-3.18113	5/43	1374,8050,9249,51109,57665	CPT1A,PDHX,DHRS3,RDH11,RDH14
16_Member	GO Molecular Functions	GO:0052650	NADP-retinol dehydrogenase activity	-4.4946	-2.3585	3/12	9249,51109,57665	DHRS3,RDH11,RDH14
16_Member	GO Molecular Functions	GO:0008106	alcohol dehydrogenase (NADP+) activity	-3.72855	-1.79043	3/21	9249,51109,57665	DHRS3,RDH11,RDH14
16_Member	Reactome Gene Sets	R-HSA-5365859	RA biosynthesis pathway	-3.66658	-1.75114	3/22	9249,51109,57665	DHRS3,RDH11,RDH14
16_Member	GO Molecular Functions	GO:0004033	aldo-keto reductase (NADP) activity	-3.39651	-1.57852	3/27	9249,51109,57665	DHRS3,RDH11,RDH14
16_Member	GO Molecular Functions	GO:0016616	oxidoreductase activity, acting on the CH-OH group of donors, NAD or NADP as acceptor	-3.28597	-1.51151	5/122	873,9249,51109,57665,84869	CBR1,DHRS3,RDH11,RDH14,CBR4
16_Member	GO Molecular Functions	GO:0016614	oxidoreductase activity, acting on CH-OH group of donors	-3.1307	-1.40037	5/132	873,9249,51109,57665,84869	CBR1,DHRS3,RDH11,RDH14,CBR4
16_Member	Reactome Gene Sets	R-HSA-9006931	Signaling by Nuclear Receptors	-2.92605	-1.25291	7/299	1374,2782,3845,8050,9249,51109,57665	CPT1A,GNB1,KRAS,PDHX,DHRS3,RDH11,RDH14
16_Member	GO Biological Processes	GO:0034308	primary alcohol metabolic process	-2.77943	-1.13418	4/94	9249,51109,57665,84869	DHRS3,RDH11,RDH14,CBR4
16_Member	GO Biological Processes	GO:0042572	retinol metabolic process	-2.68672	-1.0591	3/47	9249,51109,57665	DHRS3,RDH11,RDH14
16_Member	Reactome Gene Sets	R-HSA-2187338	Visual phototransduction	-2.63422	-1.02286	4/103	2782,4836,9249,51109	GNB1,NMT1,DHRS3,RDH11
16_Member	GO Biological Processes	GO:0034754	cellular hormone metabolic process	-2.22648	-0.701067	4/134	2232,9249,51109,57665	FDXR,DHRS3,RDH11,RDH14
16_Member	GO Biological Processes	GO:0010817	regulation of hormone levels	-2.00873	-0.515121	8/550	1374,2232,2778,5879,9249,9255,51109,57665	CPT1A,FDXR,GNAS,RAC1,DHRS3,AIMP1,RDH11,RDH14
17_Summary	GO Biological Processes	GO:0034248	regulation of cellular amide metabolic process	-5.32896	-3.04813	13/518	1653,1660,1938,1968,3646,4076,5300,5611,7458,8570,10128,55005,55245	DDX1,DHX9,EEF2,EIF2S3,EIF3E,CAPRIN1,PIN1,DNAJC3,EIF4H,KHSRP,LRPPRC,RMND1,UQCC1
17_Member	GO Biological Processes	GO:0034248	regulation of cellular amide metabolic process	-5.32896	-3.04813	13/518	1653,1660,1938,1968,3646,4076,5300,5611,7458,8570,10128,55005,55245	DDX1,DHX9,EEF2,EIF2S3,EIF3E,CAPRIN1,PIN1,DNAJC3,EIF4H,KHSRP,LRPPRC,RMND1,UQCC1
17_Member	GO Biological Processes	GO:0006417	regulation of translation	-5.21165	-2.94673	12/451	1653,1660,1938,1968,3646,4076,5611,7458,8570,10128,55005,55245	DDX1,DHX9,EEF2,EIF2S3,EIF3E,CAPRIN1,DNAJC3,EIF4H,KHSRP,LRPPRC,RMND1,UQCC1
17_Member	GO Biological Processes	GO:0045727	positive regulation of translation	-5.04435	-2.80834	7/136	1660,1938,1968,3646,5611,55005,55245	DHX9,EEF2,EIF2S3,EIF3E,DNAJC3,RMND1,UQCC1
17_Member	GO Biological Processes	GO:0034250	positive regulation of cellular amide metabolic process	-4.45068	-2.33055	7/168	1660,1938,1968,3646,5611,55005,55245	DHX9,EEF2,EIF2S3,EIF3E,DNAJC3,RMND1,UQCC1
17_Member	GO Biological Processes	GO:0006446	regulation of translational initiation	-3.05995	-1.35098	4/79	1653,3646,5611,7458	DDX1,EIF3E,DNAJC3,EIF4H
18_Summary	GO Cellular Components	GO:0098794	postsynapse	-5.0126	-2.79219	14/641	118,378,4134,4137,4628,5300,5688,5705,5868,5879,6128,6129,6175,6812,1267,4076,4192,6742,7430,10939,10989,2778,2782,3192,6194,382	ADD1,ARF4,MAP4,MAPT,MYH10,PIN1,PSMA7,PSMC5,RAB5A,RAC1,RPL6,RPL7,RPLP0,STXBP1,CNP,CAPRIN1,MDK,SSBP1,EZR,AFG3L2,IMMT,GNAS,GNB1,HNRNPU,RPS6,ARF6
18_Member	GO Cellular Components	GO:0098794	postsynapse	-5.0126	-2.79219	14/641	118,378,4134,4137,4628,5300,5688,5705,5868,5879,6128,6129,6175,6812	ADD1,ARF4,MAP4,MAPT,MYH10,PIN1,PSMA7,PSMC5,RAB5A,RAC1,RPL6,RPL7,RPLP0,STXBP1
18_Member	GO Biological Processes	GO:0032990	cell part morphogenesis	-2.8211	-1.16981	11/705	1267,4076,4137,4192,4628,5879,6742,6812,7430,10939,10989	CNP,CAPRIN1,MAPT,MDK,MYH10,RAC1,SSBP1,STXBP1,EZR,AFG3L2,IMMT
18_Member	GO Cellular Components	GO:0030425	dendrite	-2.59859	-0.994792	10/643	378,2778,2782,3192,4076,4137,4628,5868,5879,6194	ARF4,GNAS,GNB1,HNRNPU,CAPRIN1,MAPT,MYH10,RAB5A,RAC1,RPS6
18_Member	GO Cellular Components	GO:0097447	dendritic tree	-2.58892	-0.988523	10/645	378,2778,2782,3192,4076,4137,4628,5868,5879,6194	ARF4,GNAS,GNB1,HNRNPU,CAPRIN1,MAPT,MYH10,RAB5A,RAC1,RPS6
18_Member	GO Biological Processes	GO:0050808	synapse organization	-2.04659	-0.546067	7/433	378,382,4076,4137,4628,5300,10939	ARF4,ARF6,CAPRIN1,MAPT,MYH10,PIN1,AFG3L2
19_Summary	GO Molecular Functions	GO:0003924	GTPase activity	-4.95503	-2.73743	10/326	378,382,1938,1968,2778,2782,3845,5868,5879,5898,3481,6231,7430,4128,4836,30968,4137,4637	ARF4,ARF6,EEF2,EIF2S3,GNAS,GNB1,KRAS,RAB5A,RAC1,RALA,IGF2,RPS26,EZR,MAOA,NMT1,STOML2,MAPT,MYL6
19_Member	GO Molecular Functions	GO:0003924	GTPase activity	-4.95503	-2.73743	10/326	378,382,1938,1968,2778,2782,3845,5868,5879,5898	ARF4,ARF6,EEF2,EIF2S3,GNAS,GNB1,KRAS,RAB5A,RAC1,RALA
19_Member	GO Molecular Functions	GO:0005525	GTP binding	-3.68283	-1.76062	9/377	378,382,1938,1968,2778,3845,5868,5879,5898	ARF4,ARF6,EEF2,EIF2S3,GNAS,KRAS,RAB5A,RAC1,RALA
19_Member	GO Molecular Functions	GO:0032550	purine ribonucleoside binding	-3.65739	-1.74915	9/380	378,382,1938,1968,2778,3845,5868,5879,5898	ARF4,ARF6,EEF2,EIF2S3,GNAS,KRAS,RAB5A,RAC1,RALA
19_Member	GO Molecular Functions	GO:0001883	purine nucleoside binding	-3.63221	-1.7303	9/383	378,382,1938,1968,2778,3845,5868,5879,5898	ARF4,ARF6,EEF2,EIF2S3,GNAS,KRAS,RAB5A,RAC1,RALA
19_Member	GO Molecular Functions	GO:0032549	ribonucleoside binding	-3.62386	-1.72685	9/384	378,382,1938,1968,2778,3845,5868,5879,5898	ARF4,ARF6,EEF2,EIF2S3,GNAS,KRAS,RAB5A,RAC1,RALA
19_Member	GO Molecular Functions	GO:0001882	nucleoside binding	-3.57437	-1.69407	9/390	378,382,1938,1968,2778,3845,5868,5879,5898	ARF4,ARF6,EEF2,EIF2S3,GNAS,KRAS,RAB5A,RAC1,RALA
19_Member	GO Molecular Functions	GO:0019001	guanyl nucleotide binding	-3.50985	-1.65571	9/398	378,382,1938,1968,2778,3845,5868,5879,5898	ARF4,ARF6,EEF2,EIF2S3,GNAS,KRAS,RAB5A,RAC1,RALA
19_Member	GO Molecular Functions	GO:0032561	guanyl ribonucleotide binding	-3.50985	-1.65571	9/398	378,382,1938,1968,2778,3845,5868,5879,5898	ARF4,ARF6,EEF2,EIF2S3,GNAS,KRAS,RAB5A,RAC1,RALA
19_Member	KEGG Pathway	hsa04014	Ras signaling pathway	-3.29063	-1.51211	7/259	382,2782,3481,3845,5868,5879,5898	ARF6,GNB1,IGF2,KRAS,RAB5A,RAC1,RALA
19_Member	GO Cellular Components	GO:0098562	cytoplasmic side of membrane	-3.2642	-1.49575	6/188	2778,2782,3845,5868,6231,7430	GNAS,GNB1,KRAS,RAB5A,RPS26,EZR
19_Member	KEGG Pathway	hsa04726	Serotonergic synapse	-2.40849	-0.846024	4/119	2778,2782,3845,4128	GNAS,GNB1,KRAS,MAOA
19_Member	KEGG Pathway	ko05212	Pancreatic cancer	-2.30564	-0.763997	3/64	3845,5879,5898	KRAS,RAC1,RALA
19_Member	GO Cellular Components	GO:0019898	extrinsic component of membrane	-2.20376	-0.680739	6/306	2778,2782,3845,4836,7430,30968	GNAS,GNB1,KRAS,NMT1,EZR,STOML2
19_Member	GO Molecular Functions	GO:0019003	GDP binding	-2.13054	-0.619127	3/74	3845,5868,5898	KRAS,RAB5A,RALA
19_Member	KEGG Pathway	ko04072	Phospholipase D signaling pathway	-2.09719	-0.588525	4/146	382,2778,3845,5898	ARF6,GNAS,KRAS,RALA
19_Member	Reactome Gene Sets	R-HSA-438064	Post NMDA receptor activation events	-2.03771	-0.538795	3/80	3845,4137,5879	KRAS,MAPT,RAC1
19_Member	KEGG Pathway	ko04921	Oxytocin signaling pathway	-2.03715	-0.538776	4/152	1938,2778,3845,4637	EEF2,GNAS,KRAS,MYL6
19_Member	KEGG Pathway	hsa05212	Pancreatic cancer	-2.00849	-0.515121	3/82	3845,5879,5898	KRAS,RAC1,RALA
20_Summary	GO Molecular Functions	GO:0051787	misfolded protein binding	-4.89874	-2.68824	4/27	3304,5611,23753,54431,118,3308,7353,9217,10525,9218,1968,8570,1938,4137,6238	HSPA1B,DNAJC3,SDF2L1,DNAJC10,ADD1,HSPA4,UFD1,VAPB,HYOU1,VAPA,EIF2S3,KHSRP,EEF2,MAPT,RRBP1
20_Member	GO Molecular Functions	GO:0051787	misfolded protein binding	-4.89874	-2.68824	4/27	3304,5611,23753,54431	HSPA1B,DNAJC3,SDF2L1,DNAJC10
20_Member	GO Biological Processes	GO:0035966	response to topologically incorrect protein	-4.80704	-2.62183	8/205	118,3304,3308,5611,7353,9217,10525,23753	ADD1,HSPA1B,HSPA4,DNAJC3,UFD1,VAPB,HYOU1,SDF2L1
20_Member	GO Cellular Components	GO:0034663	endoplasmic reticulum chaperone complex	-4.75442	-2.57693	3/10	10525,23753,54431	HYOU1,SDF2L1,DNAJC10
20_Member	GO Biological Processes	GO:0034975	protein folding in endoplasmic reticulum	-4.61783	-2.46996	3/11	5611,9218,54431	DNAJC3,VAPA,DNAJC10
20_Member	GO Biological Processes	GO:0035967	cellular response to topologically incorrect protein	-4.4839	-2.35471	7/166	118,3304,5611,7353,9217,10525,23753	ADD1,HSPA1B,DNAJC3,UFD1,VAPB,HYOU1,SDF2L1
20_Member	Reactome Gene Sets	R-HSA-381119	Unfolded Protein Response (UPR)	-3.81097	-1.84237	5/94	118,1968,5611,8570,10525	ADD1,EIF2S3,DNAJC3,KHSRP,HYOU1
20_Member	GO Biological Processes	GO:0034976	response to endoplasmic reticulum stress	-3.70938	-1.77857	8/294	118,1938,5611,7353,9217,10525,23753,54431	ADD1,EEF2,DNAJC3,UFD1,VAPB,HYOU1,SDF2L1,DNAJC10
20_Member	GO Molecular Functions	GO:0051087	chaperone binding	-3.60548	-1.71474	5/104	4137,5611,10525,23753,54431	MAPT,DNAJC3,HYOU1,SDF2L1,DNAJC10
20_Member	KEGG Pathway	ko04141	Protein processing in endoplasmic reticulum	-3.55145	-1.67613	6/166	3304,5611,6238,7353,10525,54431	HSPA1B,DNAJC3,RRBP1,UFD1,HYOU1,DNAJC10
20_Member	KEGG Pathway	hsa04141	Protein processing in endoplasmic reticulum	-3.50977	-1.65571	6/169	3304,5611,6238,7353,10525,54431	HSPA1B,DNAJC3,RRBP1,UFD1,HYOU1,DNAJC10
20_Member	GO Biological Processes	GO:0036498	IRE1-mediated unfolded protein response	-3.33069	-1.5366	4/67	118,5611,9217,10525	ADD1,DNAJC3,VAPB,HYOU1
20_Member	GO Biological Processes	GO:0006986	response to unfolded protein	-3.32593	-1.53474	6/183	118,3304,3308,5611,9217,10525	ADD1,HSPA1B,HSPA4,DNAJC3,VAPB,HYOU1
20_Member	GO Biological Processes	GO:0034620	cellular response to unfolded protein	-2.93453	-1.25898	5/146	118,3304,5611,9217,10525	ADD1,HSPA1B,DNAJC3,VAPB,HYOU1
20_Member	Reactome Gene Sets	R-HSA-381038	XBP1(S) activates chaperone genes	-2.60947	-1.0043	3/50	118,5611,10525	ADD1,DNAJC3,HYOU1
20_Member	Reactome Gene Sets	R-HSA-381070	IRE1alpha activates chaperones	-2.56072	-0.970567	3/52	118,5611,10525	ADD1,DNAJC3,HYOU1
20_Member	GO Biological Processes	GO:0030968	endoplasmic reticulum unfolded protein response	-2.33266	-0.784462	4/125	118,5611,9217,10525	ADD1,DNAJC3,VAPB,HYOU1

## Sheet: Supplemetary table 5
Supplementray table 5. Protein-protein interaction networks of differentially expressed proteins in tau interactome of AKAP9 I2558M by Metascape
Mcode	Score	Type	Gene	Symbol	Network
1	6.6875	Clustered	6124	RPL4	MyList_SUB1
1	6.6875	Clustered	6144	RPL21	MyList_SUB1
1	6.6875	Clustered	6128	RPL6	MyList_SUB1
1	6.6875	Clustered	6205	RPS11	MyList_SUB1
1	6.6875	Clustered	6129	RPL7	MyList_SUB1
1	6.6875	Clustered	6175	RPLP0	MyList_SUB1
1	6.6875	Clustered	6139	RPL17	MyList_SUB1
1	6.6875	Clustered	6141	RPL18	MyList_SUB1
1	6.6875	Clustered	6231	RPS26	MyList_SUB1
1	6.6875	Clustered	6194	RPS6	MyList_SUB1
1	6.6875	Seed	6160	RPL31	MyList_SUB1
1	6.6875	Clustered	3304	HSPA1B	MyList_SUB1
1	6.6875	Clustered	3308	HSPA4	MyList_SUB1
1	6.6875	Clustered	1938	EEF2	MyList_SUB1
1	6.6875	Clustered	3146	HMGB1	MyList_SUB1
1	6.6875	Clustered	3192	HNRNPU	MyList_SUB1
2	3.36364	Clustered	1968	EIF2S3	MyList_SUB1
2	3.36364	Clustered	3845	KRAS	MyList_SUB1
2	3.36364	Clustered	1973	EIF4A1	MyList_SUB1
2	3.36364	Clustered	8607	RUVBL1	MyList_SUB1
2	3.36364	Seed	5705	PSMC5	MyList_SUB1
2	3.36364	Clustered	8666	EIF3G	MyList_SUB1
2	3.36364	Clustered	6950	TCP1	MyList_SUB1
2	3.36364	Clustered	908	CCT6A	MyList_SUB1
2	3.36364	Clustered	7203	CCT3	MyList_SUB1
2	3.36364	Clustered	5684	PSMA3	MyList_SUB1
2	3.36364	Clustered	10574	CCT7	MyList_SUB1
3	1.33333	Clustered	4720	NDUFS2	MyList_SUB1
3	1.33333	Clustered	9218	VAPA	MyList_SUB1
3	1.33333	Clustered	6341	SCO1	MyList_SUB1
3	1.33333	Seed	4705	NDUFA10	MyList_SUB1
3	1.33333	Clustered	54927	CHCHD3	MyList_SUB1
3	1.33333	Clustered	55848	PLGRKT	MyList_SUB1
4	1.25	Clustered	4137	MAPT	MyList_SUB1
4	1.25	Clustered	4836	NMT1	MyList_SUB1
4	1.25	Seed	51637	RTRAF	MyList_SUB1
4	1.25	Clustered	1653	DDX1	MyList_SUB1
5	1	Clustered	3376	IARS1	MyList_SUB1
5	1	Clustered	8761	PABPC4	MyList_SUB1
5	1	Clustered	378	ARF4	MyList_SUB1
6	1	Clustered	11051	NUDT21	MyList_SUB1
6	1	Clustered	8106	PABPN1	MyList_SUB1
6	1	Clustered	6626	SNRPA	MyList_SUB1
